# Supplementary material for: A novel zinc(II) complex with the ligand 2,2′,2′′-(1,4,7-triazanonane-1,4,7-triyl)triacetate (NOTA)
Source: Acta Crystallogr Sect E Struct Rep Online. 2008 Dec 17;65(Pt 1):m84–5. doi: 10.1107/S1600536808041895 (PMC2967918; doi:10.1107/S1600536808041895)
Supplement: Supplementary file 1 [file e-65-00m84-sup1.cif]

##############################################################################
###                                                                        ###
###        Electronic paper (Acta Crystallographica Section E)             ###
###                                                                        ###
##############################################################################
#                                                                            #
# This CIF contains the data in a paper accepted for publication in Acta     #
# Crystallographica Section E. It conforms to the requirements of Notes      #
# for Authors for Section E, and has been peer reviewed under the auspices   #
# of the IUCr Commission on Journals.                                        #
#                                                                            #
# Full details of the Crystallographic Information File format               #
# are given in the paper "The Crystallographic Information File (CIF):       #
# a New Standard Archive File for Crystallography" by S. R. Hall, F. H.      #
# Allen and I. D. Brown [Acta Cryst. (1991), A47, 655-685].                  #
#                                                                            #
# The current version of the core CIF dictionary is obtainable from          #
# ftp://ftp.iucr.org/pub/cif_core.dic. The current version number is 2.4.    #
#                                                                            #
# Software is freely available for graphical display of the structure(s) in  #
# this CIF.  For information consult the CIF home page http://www.iucr.org/  #
# cif/home.html                                                              #
#                                                                            #
# This file may be used for bona fide research purposes within the           #
# scientific community so long as proper attribution is given to the journal # 
# article from which it was obtained.                                        #
#                                                                            #
##############################################################################
                                             
data_I
_audit_creation_method     SHELXL-97
_chemical_name_systematic
;
pentasodium(I)
bis[(1,4,7-triazacyclononane-<i>N</i>,<i>N</i>',<i>N</i>''-triacetato)zinc(II)]
tris(perchlorate) methanol solvate
;
_chemical_name_common
;
pentasodium(I)
bis{[2,2',2''-(1,4,7-triazanonane-1,4,7-triyl)triacetato]zinc(II)}
tris(perchlorate) methanol solvate
;
_chemical_formula_moiety
                           '5(Na +), 2(C12 H18 N3 O6 Zn1 -), 3(Cl O4 -), C H4 O'
_chemical_formula_sum     'C25 H40 Cl3 N6 Na5 O25 Zn2'
_chemical_formula_iupac     'Na5 [Zn (C12 H18 N3 O6)]2 (Cl O4)3, C H4 O'
_chemical_formula_weight     1176.67
_chemical_melting_point     ?
_symmetry_cell_setting     orthorhombic
_symmetry_space_group_name_H-M     'P n a 21'
_symmetry_space_group_name_Hall     'P 2c -2n'
loop_
    _symmetry_equiv_pos_as_xyz
    'x, y, z'
    '-x, -y, z+1/2'
    'x+1/2, -y+1/2, z'
    '-x+1/2, y+1/2, z+1/2'
_cell_length_a     16.8879(5)
_cell_length_b     9.4723(3)
_cell_length_c     26.4552(9)
_cell_angle_alpha     90.00
_cell_angle_beta     90.00
_cell_angle_gamma     90.00
_cell_volume     4232.0(2)
_cell_formula_units_Z     4
_cell_measurement_reflns_used     9827
_cell_measurement_theta_min     2.412
_cell_measurement_theta_max     27.69
_cell_measurement_temperature     100(2)
_exptl_crystal_description     Prism
_exptl_crystal_colour     colourless
_exptl_crystal_size_max     0.22
_exptl_crystal_size_mid     0.10
_exptl_crystal_size_min     0.10
_exptl_crystal_density_diffrn     1.847
_exptl_crystal_density_meas     ?
_exptl_crystal_density_method     'not measured'
_exptl_crystal_F_000     2392
_exptl_absorpt_coefficient_mu     1.472
_exptl_absorpt_correction_type     multi-scan
_exptl_absorpt_process_details     '(SADABS; Sheldrick, 1996)'
_exptl_absorpt_correction_T_min     0.7377
_exptl_absorpt_correction_T_max     0.8667
_exptl_special_details
;
;
_diffrn_ambient_temperature     100(2)
_diffrn_radiation_type     MoK\a
_diffrn_radiation_wavelength     0.71073
_diffrn_radiation_source     'fine-focus sealed tube'
_diffrn_radiation_monochromator     graphite
_diffrn_measurement_device_type     'Bruker APEXII CCD'
_diffrn_measurement_method     '\w and \f'
_diffrn_detector_area_resol_mean     ?
_diffrn_reflns_number     31309
_diffrn_reflns_av_R_equivalents     0.0361
_diffrn_reflns_av_sigmaI/netI     0.0538
_diffrn_reflns_theta_min     1.54
_diffrn_reflns_theta_max     28.30
_diffrn_reflns_theta_full     28.30
_diffrn_measured_fraction_theta_max     0.998
_diffrn_measured_fraction_theta_full     0.998
_diffrn_reflns_limit_h_min     -21
_diffrn_reflns_limit_h_max     22
_diffrn_reflns_limit_k_min     -12
_diffrn_reflns_limit_k_max     12
_diffrn_reflns_limit_l_min     -35
_diffrn_reflns_limit_l_max     32
_diffrn_standards_number     0
_diffrn_standards_interval_count     .
_diffrn_standards_interval_time     .
_diffrn_standards_decay_%     ?
_refine_special_details
;
Refinement of <i>F</i>^2^ against ALL reflections. The weighted <i>R</i>-factor
<i>wR</i> and goodness of fit <i>S</i> are based on <i>F</i>^2^, conventional
<i>R</i>-factors <i>R</i> are based on <i>F</i>, with <i>F</i> set to zero for
negative <i>F</i>^2^. The threshold expression of <i>F</i>^2^ >
\s(<i>F</i>^2^) is used only for calculating <i>R</i>-factors(gt) <i>etc</i>.
and is not relevant to the choice of reflections for refinement.
<i>R</i>-factors based on <i>F</i>^2^ are statistically about twice as large
as those based on <i>F</i>, and <i>R</i>- factors based on ALL data will be
even larger.
;
_reflns_number_total     9954
_reflns_number_gt     8605
_reflns_threshold_expression     I>2\s(I)
_refine_ls_structure_factor_coef     Fsqd
_refine_ls_matrix_type     full
_refine_ls_R_factor_all     0.0504
_refine_ls_R_factor_gt     0.0393
_refine_ls_wR_factor_gt     0.0807
_refine_ls_wR_factor_ref     0.0841
_refine_ls_goodness_of_fit_ref     1.065
_refine_ls_restrained_S_all     1.065
_refine_ls_number_reflns     9954
_refine_ls_number_parameters     601
_refine_ls_number_restraints     1
_refine_ls_hydrogen_treatment     mixed
_refine_ls_weighting_scheme     calc
_refine_ls_weighting_details
              'w=1/[\s^2^(Fo^2^)+(0.0392P)^2^+1.4688P] where P=(Fo^2^+2Fc^2^)/3'
_atom_sites_solution_hydrogens     geom
_atom_sites_solution_primary     direct
_atom_sites_solution_secondary     difmap
_refine_ls_shift/su_max     0.001
_refine_ls_shift/su_mean     0.000
_refine_diff_density_max     0.561
_refine_diff_density_min     -0.577
_refine_ls_extinction_method     'SHELXL97 (Sheldrick, 2008)'
_refine_ls_extinction_coef     0.00024(8)
_refine_ls_extinction_expression
                                  'Fc^*^=kFc[1+0.001xFc^2^\l^3^/sin(2\q)]^-1/4^'
_refine_ls_abs_structure_details     'Flack (1983), 4585 Friedel pairs'
_refine_ls_abs_structure_Flack     0.383(7)
loop_
    _atom_type_symbol
    _atom_type_description
    _atom_type_scat_dispersion_real
    _atom_type_scat_dispersion_imag
    _atom_type_scat_source
    'C' 'C' 0.0033 0.0016
                         'International Tables Vol C Tables 4.2.6.8 and 6.1.1.4'
    'H' 'H' 0.0000 0.0000
                         'International Tables Vol C Tables 4.2.6.8 and 6.1.1.4'
    'N' 'N' 0.0061 0.0033
                         'International Tables Vol C Tables 4.2.6.8 and 6.1.1.4'
    'O' 'O' 0.0106 0.0060
                         'International Tables Vol C Tables 4.2.6.8 and 6.1.1.4'
    'Na' 'Na' 0.0362 0.0249
                         'International Tables Vol C Tables 4.2.6.8 and 6.1.1.4'
    'Zn' 'Zn' 0.2839 1.4301
                         'International Tables Vol C Tables 4.2.6.8 and 6.1.1.4'
    'Cl' 'Cl' 0.1484 0.1585
                         'International Tables Vol C Tables 4.2.6.8 and 6.1.1.4'
_computing_data_collection     'APEX2 (Bruker, 2005)'
_computing_cell_refinement     'APEX2 (Bruker, 2005)'
_computing_data_reduction     'SHELXTL (Sheldrick, 2008)'
_computing_structure_solution     'SIR92 (Altomare <i>et al.</i>, 1993)'
_computing_structure_refinement     'SHELXL97 (Sheldrick, 2008)'
_computing_molecular_graphics     'ORTEP-3 for Windows (Farrugia, 1997)'
_computing_publication_material     'WinGX (Farrugia, 1999)'
loop_
    _atom_site_type_symbol
    _atom_site_label
    _atom_site_fract_x
    _atom_site_fract_y
    _atom_site_fract_z
    _atom_site_U_iso_or_equiv
    _atom_site_adp_type
    _atom_site_calc_flag
    _atom_site_refinement_flags
    _atom_site_occupancy
    _atom_site_disorder_assembly
    _atom_site_disorder_group
    Zn Zn1 1.07460(2) 0.01616(4) 0.917626(16) 0.00860(9) Uani d . 1 . .
    N N1 1.12568(18) -0.1518(3) 0.96418(12) 0.0120(7) Uani d . 1 . .
    N N2 1.12185(18) 0.1482(3) 0.97696(12) 0.0118(7) Uani d . 1 . .
    N N3 0.97800(19) -0.0083(3) 0.97112(12) 0.0129(7) Uani d . 1 . .
    O O1 1.16120(14) -0.0640(3) 0.87080(10) 0.0118(5) Uani d . 1 . .
    O O2 1.21023(15) -0.2696(3) 0.84582(10) 0.0149(6) Uani d . 1 . .
    O O3 1.08723(14) 0.2045(3) 0.87911(10) 0.0109(5) Uani d . 1 . .
    O O4 1.14849(15) 0.4106(3) 0.88043(10) 0.0138(6) Uani d . 1 . .
    O O5 0.98658(14) -0.0531(3) 0.87180(10) 0.0127(6) Uani d . 1 . .
    O O6 0.85724(14) -0.0775(3) 0.86305(10) 0.0134(6) Uani d . 1 . .
    C C1 1.1941(2) -0.0791(4) 0.98715(16) 0.0161(8) Uani d . 1 . .
    H H1A 1.2341 -0.0596 0.9607 0.019 Uiso calc R 1 . .
    H H1B 1.2187 -0.1417 1.0127 0.019 Uiso calc R 1 . .
    C C2 1.1699(2) 0.0601(4) 1.01240(15) 0.0174(8) Uani d . 1 . .
    H H2A 1.1386 0.0398 1.0432 0.021 Uiso calc R 1 . .
    H H2B 1.2179 0.1128 1.0226 0.021 Uiso calc R 1 . .
    C C3 1.0484(2) 0.2058(4) 1.00086(15) 0.0134(8) Uani d . 1 . .
    H H3A 1.0233 0.2739 0.9774 0.016 Uiso calc R 1 . .
    H H3B 1.0629 0.2573 1.0321 0.016 Uiso calc R 1 . .
    C C4 0.9891(2) 0.0898(4) 1.01387(15) 0.0169(9) Uani d . 1 . .
    H H4A 1.0082 0.0367 1.0437 0.020 Uiso calc R 1 . .
    H H4B 0.9376 0.1332 1.0227 0.020 Uiso calc R 1 . .
    C C5 0.9838(2) -0.1590(4) 0.98620(15) 0.0157(8) Uani d . 1 . .
    H H5A 0.9663 -0.2188 0.9576 0.019 Uiso calc R 1 . .
    H H5B 0.9474 -0.1764 1.0149 0.019 Uiso calc R 1 . .
    C C6 1.0663(2) -0.2020(4) 1.00137(14) 0.0156(8) Uani d . 1 . .
    H H6A 1.0787 -0.1621 1.0350 0.019 Uiso calc R 1 . .
    H H6B 1.0692 -0.3061 1.0039 0.019 Uiso calc R 1 . .
    C C7 1.1508(2) -0.2609(4) 0.92774(14) 0.0152(8) Uani d . 1 . .
    H H7A 1.1064 -0.3272 0.9217 0.018 Uiso calc R 1 . .
    H H7B 1.1955 -0.3151 0.9421 0.018 Uiso calc R 1 . .
    C C8 1.1760(2) -0.1946(4) 0.87764(14) 0.0095(7) Uani d . 1 . .
    C C9 1.1674(2) 0.2606(4) 0.95153(14) 0.0140(8) Uani d . 1 . .
    H H9A 1.2228 0.2292 0.9470 0.017 Uiso calc R 1 . .
    H H9B 1.1678 0.3460 0.9731 0.017 Uiso calc R 1 . .
    C C10 1.1323(2) 0.2972(4) 0.90042(14) 0.0107(8) Uani d . 1 . .
    C C11 0.9056(2) 0.0144(4) 0.94157(15) 0.0128(8) Uani d . 1 . .
    H H11A 0.8936 0.1166 0.9399 0.015 Uiso calc R 1 . .
    H H11B 0.8605 -0.0336 0.9582 0.015 Uiso calc R 1 . .
    C C12 0.9163(2) -0.0434(4) 0.88855(15) 0.0120(8) Uani d . 1 . .
    Zn Zn2 0.60272(2) 0.05820(4) 0.708125(16) 0.00988(9) Uani d . 1 . .
    N N21 0.53471(18) -0.0972(3) 0.66409(11) 0.0111(7) Uani d . 1 . .
    N N22 0.68311(18) 0.0323(3) 0.64345(12) 0.0137(7) Uani d . 1 . .
    N N23 0.54514(19) 0.2003(3) 0.65352(12) 0.0141(7) Uani d . 1 . .
    O O21 0.52931(15) -0.0254(3) 0.76249(10) 0.0134(6) Uani d . 1 . .
    O O22 0.45361(15) -0.2103(3) 0.78197(10) 0.0168(6) Uani d . 1 . .
    O O23 0.70301(16) -0.0144(3) 0.74292(10) 0.0160(6) Uani d . 1 . .
    O O24 0.83384(17) -0.0339(3) 0.73661(12) 0.0267(7) Uani d . 1 . .
    O O25 0.60456(15) 0.2484(3) 0.74679(10) 0.0142(6) Uani d . 1 . .
    O O26 0.55583(15) 0.4664(3) 0.74935(10) 0.0145(6) Uani d . 1 . .
    C C21 0.5825(2) -0.1491(4) 0.62115(14) 0.0129(8) Uani d . 1 . .
    H H21A 0.5636 -0.1044 0.5895 0.015 Uiso calc R 1 . .
    H H21B 0.5754 -0.2524 0.6178 0.015 Uiso calc R 1 . .
    C C22 0.6700(2) -0.1160(4) 0.62845(16) 0.0162(8) Uani d . 1 . .
    H H22A 0.6920 -0.1791 0.6548 0.019 Uiso calc R 1 . .
    H H22B 0.6986 -0.1350 0.5965 0.019 Uiso calc R 1 . .
    C C23 0.6640(2) 0.1362(4) 0.60296(15) 0.0161(8) Uani d . 1 . .
    H H23A 0.6354 0.0882 0.5752 0.019 Uiso calc R 1 . .
    H H23B 0.7136 0.1761 0.5891 0.019 Uiso calc R 1 . .
    C C24 0.6130(2) 0.2540(4) 0.62434(16) 0.0160(8) Uani d . 1 . .
    H H24A 0.6460 0.3145 0.6465 0.019 Uiso calc R 1 . .
    H H24B 0.5933 0.3132 0.5962 0.019 Uiso calc R 1 . .
    C C25 0.4863(2) 0.1230(4) 0.62259(15) 0.0151(8) Uani d . 1 . .
    H H25A 0.5090 0.1028 0.5888 0.018 Uiso calc R 1 . .
    H H25B 0.4386 0.1823 0.6179 0.018 Uiso calc R 1 . .
    C C26 0.4633(2) -0.0149(4) 0.64821(15) 0.0132(8) Uani d . 1 . .
    H H26A 0.4303 0.0058 0.6783 0.016 Uiso calc R 1 . .
    H H26B 0.4312 -0.0725 0.6246 0.016 Uiso calc R 1 . .
    C C27 0.5128(2) -0.2061(4) 0.70054(15) 0.0145(8) Uani d . 1 . .
    H H27A 0.5563 -0.2757 0.7034 0.017 Uiso calc R 1 . .
    H H27B 0.4650 -0.2564 0.6884 0.017 Uiso calc R 1 . .
    C C28 0.4961(2) -0.1420(4) 0.75278(14) 0.0121(8) Uani d . 1 . .
    C C29 0.7628(2) 0.0498(4) 0.66439(15) 0.0175(9) Uani d . 1 . .
    H H29A 0.7774 0.1510 0.6637 0.021 Uiso calc R 1 . .
    H H29B 0.8013 -0.0023 0.6432 0.021 Uiso calc R 1 . .
    C C30 0.7672(2) -0.0043(4) 0.71825(16) 0.0165(9) Uani d . 1 . .
    C C31 0.5101(2) 0.3140(4) 0.68376(14) 0.0140(8) Uani d . 1 . .
    H H31A 0.4565 0.2856 0.6950 0.017 Uiso calc R 1 . .
    H H31B 0.5048 0.3998 0.6627 0.017 Uiso calc R 1 . .
    C C32 0.5604(2) 0.3469(4) 0.72938(15) 0.0140(8) Uani d . 1 . .
    Cl Cl1P 0.90733(6) 0.49270(10) 0.94241(4) 0.0164(2) Uani d . 1 . .
    Cl Cl2P 0.76010(6) 0.50986(10) 0.57365(4) 0.0207(2) Uani d . 1 . .
    Cl Cl3P 0.85405(6) 0.29914(10) 0.79612(4) 0.0198(2) Uani d . 1 . .
    O O1P 0.87409(16) 0.4307(3) 0.81979(11) 0.0225(7) Uani d . 1 . .
    O O2P 0.78137(15) 0.2457(3) 0.81750(11) 0.0215(7) Uani d . 1 . .
    O O3P 0.91798(15) 0.2025(3) 0.80605(11) 0.0199(6) Uani d . 1 . .
    O O4P 0.84347(19) 0.3166(3) 0.74240(12) 0.0322(8) Uani d . 1 . .
    O O5P 0.98116(16) 0.4732(3) 0.91612(13) 0.0264(7) Uani d . 1 . .
    O O6P 0.92441(19) 0.5250(3) 0.99436(12) 0.0300(8) Uani d . 1 . .
    O O7P 0.86528(16) 0.6093(3) 0.91977(11) 0.0196(6) Uani d . 1 . .
    O O8P 0.86005(19) 0.3672(3) 0.93927(13) 0.0326(8) Uani d . 1 . .
    O O9P 0.81100(17) 0.6321(3) 0.57245(13) 0.0307(7) Uani d . 1 . .
    O O10P 0.7577(3) 0.4429(4) 0.52517(14) 0.0578(12) Uani d . 1 . .
    O O11P 0.68191(19) 0.5555(3) 0.58564(16) 0.0445(10) Uani d . 1 . .
    O O12P 0.78848(18) 0.4105(3) 0.61010(12) 0.0303(8) Uani d . 1 . .
    C C1S 0.7491(3) 0.6009(5) 0.71492(18) 0.0350(12) Uani d . 1 . .
    H H1S1 0.7719 0.5133 0.7016 0.053 Uiso calc R 1 . .
    H H1S2 0.7837 0.6804 0.7064 0.053 Uiso calc R 1 . .
    H H1S3 0.6967 0.6160 0.6999 0.053 Uiso calc R 1 . .
    O O1S 0.74181(18) 0.5907(3) 0.76745(11) 0.0238(7) Uani d . 1 . .
    H H1S 0.708(3) 0.650(5) 0.7779(19) 0.036 Uiso d . 1 . .
    Na Na1 0.94165(8) 0.95334(15) 0.78618(6) 0.0129(3) Uani d . 1 . .
    Na Na2 0.84425(8) 0.67402(15) 0.83292(6) 0.0180(3) Uani d . 1 . .
    Na Na3 0.52011(8) 0.11140(16) 0.83393(6) 0.0175(3) Uani d . 1 . .
    Na Na4 0.66600(9) 0.40410(15) 0.80596(6) 0.0146(3) Uani d . 1 . .
    Na Na5 0.74113(8) -0.00225(14) 0.82877(6) 0.0121(3) Uani d . 1 . .
loop_
    _atom_site_aniso_label
    _atom_site_aniso_U_11
    _atom_site_aniso_U_22
    _atom_site_aniso_U_33
    _atom_site_aniso_U_12
    _atom_site_aniso_U_13
    _atom_site_aniso_U_23
    Zn1 0.00958(19) 0.00826(19) 0.0080(2) -0.00044(15) -0.00002(19) -0.00020(19)
    N1 0.0161(16) 0.0096(15) 0.0102(16) -0.0003(12) -0.0014(13) -0.0001(13)
    N2 0.0135(16) 0.0102(16) 0.0117(16) -0.0013(12) -0.0008(13) -0.0011(13)
    N3 0.0172(18) 0.0110(16) 0.0106(16) -0.0007(12) 0.0024(14) -0.0027(13)
    O1 0.0138(13) 0.0109(13) 0.0106(13) 0.0039(10) 0.0041(11) 0.0003(11)
    O2 0.0156(14) 0.0128(14) 0.0164(14) 0.0043(10) 0.0033(12) -0.0003(11)
    O3 0.0119(13) 0.0117(13) 0.0092(13) -0.0018(10) -0.0016(11) 0.0001(11)
    O4 0.0160(14) 0.0092(13) 0.0162(14) -0.0019(10) 0.0031(11) 0.0019(11)
    O5 0.0076(13) 0.0175(14) 0.0129(14) -0.0008(10) 0.0012(11) -0.0014(11)
    O6 0.0137(13) 0.0096(13) 0.0169(14) -0.0006(10) -0.0021(12) 0.0009(11)
    C1 0.011(2) 0.021(2) 0.016(2) 0.0011(15) -0.0043(16) 0.0070(17)
    C2 0.023(2) 0.019(2) 0.010(2) -0.0010(17) -0.0045(17) 0.0019(17)
    C3 0.0168(19) 0.0116(18) 0.012(2) -0.0009(15) 0.0002(17) -0.0036(15)
    C4 0.018(2) 0.021(2) 0.012(2) -0.0015(16) 0.0039(17) -0.0072(17)
    C5 0.019(2) 0.019(2) 0.0092(19) -0.0068(16) 0.0041(16) 0.0022(16)
    C6 0.023(2) 0.014(2) 0.010(2) -0.0046(16) 0.0002(17) 0.0041(15)
    C7 0.020(2) 0.0091(18) 0.016(2) 0.0005(14) 0.0023(17) -0.0012(15)
    C8 0.0067(17) 0.0114(18) 0.0104(19) 0.0003(13) -0.0034(15) -0.0009(15)
    C9 0.016(2) 0.0124(19) 0.014(2) -0.0023(15) -0.0031(16) -0.0035(16)
    C10 0.0114(18) 0.0064(17) 0.0142(19) 0.0013(13) 0.0013(15) -0.0013(14)
    C11 0.0127(19) 0.0101(18) 0.016(2) -0.0017(14) 0.0032(16) -0.0029(16)
    C12 0.014(2) 0.0089(18) 0.013(2) 0.0000(14) -0.0019(16) 0.0032(15)
    Zn2 0.0111(2) 0.0108(2) 0.0077(2) 0.00016(16) 0.00000(19) -0.00050(18)
    N21 0.0112(16) 0.0143(17) 0.0078(16) 0.0000(12) 0.0030(13) -0.0013(13)
    N22 0.0101(16) 0.0163(16) 0.0148(17) -0.0048(12) -0.0013(14) -0.0020(14)
    N23 0.0176(17) 0.0144(16) 0.0103(16) -0.0007(13) -0.0013(14) -0.0003(14)
    O21 0.0161(14) 0.0144(14) 0.0095(14) -0.0014(11) 0.0025(11) 0.0012(11)
    O22 0.0164(14) 0.0139(14) 0.0202(15) 0.0009(11) 0.0064(12) 0.0014(12)
    O23 0.0185(15) 0.0166(14) 0.0130(15) 0.0031(11) -0.0027(12) -0.0022(12)
    O24 0.0146(15) 0.0318(18) 0.034(2) 0.0028(12) -0.0097(14) -0.0080(15)
    O25 0.0163(14) 0.0130(14) 0.0133(14) 0.0019(11) -0.0037(12) -0.0006(11)
    O26 0.0136(14) 0.0102(13) 0.0197(15) -0.0007(10) 0.0038(12) -0.0048(11)
    C21 0.016(2) 0.0158(19) 0.0072(18) -0.0027(15) 0.0010(15) -0.0052(15)
    C22 0.017(2) 0.018(2) 0.014(2) 0.0015(16) 0.0035(17) -0.0061(17)
    C23 0.018(2) 0.020(2) 0.0105(19) -0.0059(16) 0.0012(17) 0.0003(17)
    C24 0.017(2) 0.016(2) 0.014(2) -0.0064(15) -0.0006(17) -0.0004(17)
    C25 0.016(2) 0.014(2) 0.015(2) -0.0009(15) -0.0052(17) 0.0031(16)
    C26 0.014(2) 0.0134(19) 0.0118(19) -0.0017(14) -0.0033(16) -0.0011(16)
    C27 0.0155(19) 0.0154(19) 0.013(2) -0.0046(14) 0.0017(16) -0.0016(16)
    C28 0.0121(19) 0.0119(19) 0.0122(19) 0.0024(15) 0.0004(16) 0.0007(15)
    C29 0.010(2) 0.028(2) 0.015(2) -0.0014(16) -0.0020(16) -0.0045(17)
    C30 0.018(2) 0.0094(18) 0.022(2) -0.0006(14) -0.0025(18) -0.0039(16)
    C31 0.016(2) 0.0107(19) 0.015(2) 0.0041(14) -0.0009(17) 0.0030(16)
    C32 0.0125(19) 0.0163(19) 0.0131(19) 0.0000(15) 0.0081(16) 0.0014(16)
    Cl1P 0.0172(5) 0.0118(4) 0.0201(5) 0.0008(4) 0.0043(4) 0.0007(4)
    Cl2P 0.0179(5) 0.0190(5) 0.0250(6) -0.0022(4) -0.0024(4) 0.0056(4)
    Cl3P 0.0173(5) 0.0157(5) 0.0264(6) -0.0003(4) -0.0004(4) -0.0019(4)
    O1P 0.0213(15) 0.0160(15) 0.0302(18) -0.0028(12) -0.0018(13) -0.0033(13)
    O2P 0.0113(15) 0.0157(14) 0.0376(19) -0.0009(11) 0.0024(13) 0.0032(13)
    O3P 0.0133(14) 0.0142(15) 0.0322(17) 0.0006(11) -0.0025(13) -0.0011(13)
    O4P 0.041(2) 0.0296(18) 0.0256(17) 0.0040(15) -0.0028(15) -0.0033(15)
    O5P 0.0209(15) 0.0348(16) 0.0236(16) 0.0103(12) 0.0060(15) 0.0010(15)
    O6P 0.040(2) 0.0317(18) 0.0178(16) 0.0064(14) 0.0047(15) 0.0021(14)
    O7P 0.0225(15) 0.0153(13) 0.0211(15) 0.0024(11) -0.0027(14) 0.0028(13)
    O8P 0.0323(19) 0.0170(16) 0.048(2) -0.0055(13) 0.0015(16) 0.0053(15)
    O9P 0.0257(17) 0.0278(17) 0.0384(19) -0.0113(13) -0.0034(15) 0.0137(15)
    O10P 0.093(3) 0.054(3) 0.026(2) 0.006(2) -0.011(2) -0.0121(19)
    O11P 0.0185(17) 0.0303(19) 0.085(3) 0.0005(14) 0.0062(18) 0.022(2)
    O12P 0.0276(18) 0.0225(17) 0.041(2) -0.0039(13) -0.0087(15) 0.0138(14)
    C1S 0.041(3) 0.032(3) 0.032(3) 0.005(2) -0.002(2) 0.001(2)
    O1S 0.0243(17) 0.0277(17) 0.0193(16) 0.0010(13) 0.0058(14) -0.0048(13)
    Na1 0.0106(7) 0.0141(8) 0.0140(8) -0.0015(6) -0.0006(6) 0.0006(6)
    Na2 0.0176(8) 0.0149(8) 0.0216(8) 0.0011(6) 0.0059(7) -0.0020(7)
    Na3 0.0161(8) 0.0166(8) 0.0198(9) 0.0007(6) -0.0018(7) -0.0064(7)
    Na4 0.0157(8) 0.0149(8) 0.0130(8) 0.0000(6) 0.0011(6) -0.0036(6)
    Na5 0.0136(8) 0.0104(7) 0.0124(8) -0.0001(5) -0.0012(6) -0.0002(6)
_geom_special_details
;
 All esds (except the esd in the dihedral angle between two l.s. planes)
 are estimated using the full covariance matrix.  The cell esds are taken
 into account individually in the estimation of esds in distances, angles
 and torsion angles; correlations between esds in cell parameters are only
 used when they are defined by crystal symmetry.  An approximate (isotropic)
 treatment of cell esds is used for estimating esds involving l.s. planes.
;
loop_
    _geom_bond_atom_site_label_1
    _geom_bond_atom_site_label_2
    _geom_bond_site_symmetry_2
    _geom_bond_distance
    _geom_bond_publ_flag
    Zn1 O5 . 2.027(3) y
    Zn1 O1 . 2.062(2) y
    Zn1 O3 . 2.066(2) y
    Zn1 N2 . 2.160(3) y
    Zn1 N3 . 2.172(3) y
    Zn1 N1 . 2.189(3) y
    N1 C7 . 1.475(5) ?
    N1 C1 . 1.477(5) ?
    N1 C6 . 1.483(5) ?
    N2 C9 . 1.475(5) ?
    N2 C3 . 1.495(5) ?
    N2 C2 . 1.495(5) ?
    N3 C11 . 1.467(5) ?
    N3 C4 . 1.476(5) ?
    N3 C5 . 1.485(5) ?
    O1 C8 . 1.276(4) ?
    O1 Na4 3 2.289(3) ?
    O2 C8 . 1.244(4) ?
    O2 Na5 3_545 2.268(3) ?
    O2 Na2 3 2.461(3) ?
    O3 C10 . 1.291(4) ?
    O3 Na3 3 2.399(3) ?
    O3 Na4 3 2.564(3) ?
    O4 C10 . 1.228(4) ?
    O4 Na5 3 2.252(3) ?
    O4 Na3 3 2.501(3) ?
    O5 C12 . 1.271(4) ?
    O5 Na1 1_545 2.390(3) ?
    O6 C12 . 1.246(4) ?
    O6 Na5 . 2.275(3) ?
    O6 Na2 1_545 2.495(3) ?
    O6 Na1 1_545 2.501(3) ?
    C1 C2 . 1.533(6) ?
    C1 H1A . 0.9900 ?
    C1 H1B . 0.9900 ?
    C2 H2A . 0.9900 ?
    C2 H2B . 0.9900 ?
    C3 C4 . 1.527(5) ?
    C3 H3A . 0.9900 ?
    C3 H3B . 0.9900 ?
    C4 H4A . 0.9900 ?
    C4 H4B . 0.9900 ?
    C5 C6 . 1.507(5) ?
    C5 H5A . 0.9900 ?
    C5 H5B . 0.9900 ?
    C6 H6A . 0.9900 ?
    C6 H6B . 0.9900 ?
    C7 C8 . 1.527(5) ?
    C7 H7A . 0.9900 ?
    C7 H7B . 0.9900 ?
    C8 Na2 3 3.083(4) ?
    C9 C10 . 1.516(5) ?
    C9 H9A . 0.9900 ?
    C9 H9B . 0.9900 ?
    C10 Na3 3 2.727(4) ?
    C11 C12 . 1.516(5) ?
    C11 H11A . 0.9900 ?
    C11 H11B . 0.9900 ?
    C12 Na1 1_545 2.742(4) ?
    Zn2 O23 . 2.047(3) y
    Zn2 O21 . 2.057(3) y
    Zn2 O25 . 2.072(3) y
    Zn2 N22 . 2.198(3) y
    Zn2 N21 . 2.201(3) y
    Zn2 N23 . 2.201(3) y
    Zn2 Na3 . 3.6439(16) ?
    N21 C27 . 1.460(5) ?
    N21 C21 . 1.477(5) ?
    N21 C26 . 1.496(5) ?
    N22 C29 . 1.465(5) ?
    N22 C22 . 1.476(5) ?
    N22 C23 . 1.490(5) ?
    N23 C31 . 1.467(5) ?
    N23 C24 . 1.473(5) ?
    N23 C25 . 1.480(5) ?
    O21 C28 . 1.265(4) ?
    O21 Na3 . 2.297(3) ?
    O22 C28 . 1.237(4) ?
    O22 Na2 3_455 2.312(3) ?
    O22 Na1 3_455 2.313(3) ?
    O23 C30 . 1.269(5) ?
    O23 Na5 . 2.364(3) ?
    O24 C30 . 1.257(5) ?
    O24 Na1 1_545 2.247(3) ?
    O24 Na5 . 2.913(3) ?
    O25 C32 . 1.280(4) ?
    O25 Na4 . 2.388(3) ?
    O25 Na3 . 3.005(3) ?
    O26 C32 . 1.251(4) ?
    O26 Na1 3_465 2.291(3) ?
    O26 Na4 . 2.460(3) ?
    C21 C22 . 1.524(5) ?
    C21 H21A . 0.9900 ?
    C21 H21B . 0.9900 ?
    C22 H22A . 0.9900 ?
    C22 H22B . 0.9900 ?
    C23 C24 . 1.519(5) ?
    C23 H23A . 0.9900 ?
    C23 H23B . 0.9900 ?
    C24 H24A . 0.9900 ?
    C24 H24B . 0.9900 ?
    C25 C26 . 1.523(5) ?
    C25 H25A . 0.9900 ?
    C25 H25B . 0.9900 ?
    C26 H26A . 0.9900 ?
    C26 H26B . 0.9900 ?
    C27 C28 . 1.536(5) ?
    C27 H27A . 0.9900 ?
    C27 H27B . 0.9900 ?
    C29 C30 . 1.516(6) ?
    C29 H29A . 0.9900 ?
    C29 H29B . 0.9900 ?
    C30 Na5 . 2.957(4) ?
    C31 C32 . 1.508(5) ?
    C31 H31A . 0.9900 ?
    C31 H31B . 0.9900 ?
    C32 Na4 . 2.753(4) ?
    Cl1P O8P . 1.435(3) ?
    Cl1P O6P . 1.437(3) ?
    Cl1P O5P . 1.440(3) ?
    Cl1P O7P . 1.444(3) ?
    Cl2P O11P . 1.425(3) ?
    Cl2P O12P . 1.430(3) ?
    Cl2P O10P . 1.431(4) ?
    Cl2P O9P . 1.442(3) ?
    Cl3P O1P . 1.435(3) ?
    Cl3P O3P . 1.440(3) ?
    Cl3P O4P . 1.442(3) ?
    Cl3P O2P . 1.443(3) ?
    Cl3P Na3 3 3.0957(17) ?
    Cl3P Na4 . 3.3378(18) ?
    O1P Na2 . 2.385(3) ?
    O1P Na3 3 2.526(3) ?
    O2P Na5 . 2.463(3) ?
    O2P Na4 . 2.478(3) ?
    O3P Na1 1_545 2.451(3) ?
    O3P Na3 3 2.574(3) ?
    O5P Na3 3 2.409(4) ?
    O7P Na2 . 2.404(3) ?
    C1S O1S . 1.398(6) ?
    C1S H1S1 . 0.9800 ?
    C1S H1S2 . 0.9800 ?
    C1S H1S3 . 0.9800 ?
    O1S Na4 . 2.409(3) ?
    O1S Na2 . 2.572(3) ?
    O1S H1S . 0.85(5) ?
    Na1 O24 1_565 2.247(3) ?
    Na1 O26 3_565 2.291(3) ?
    Na1 O22 3 2.313(3) ?
    Na1 O5 1_565 2.390(3) ?
    Na1 O3P 1_565 2.451(3) ?
    Na1 O6 1_565 2.501(3) ?
    Na1 C12 1_565 2.742(4) ?
    Na2 O22 3 2.312(3) ?
    Na2 O2 3_455 2.461(3) ?
    Na2 O6 1_565 2.495(3) ?
    Na2 C8 3_455 3.083(4) ?
    Na3 O3 3_455 2.399(3) ?
    Na3 O5P 3_455 2.409(4) ?
    Na3 O4 3_455 2.501(3) ?
    Na3 O1P 3_455 2.526(3) ?
    Na3 O3P 3_455 2.574(3) ?
    Na3 C10 3_455 2.727(4) ?
    Na3 Cl3P 3_455 3.0957(17) ?
    Na4 O1 3_455 2.289(3) ?
    Na4 O3 3_455 2.564(3) ?
    Na5 O4 3_455 2.252(3) ?
    Na5 O2 3_445 2.268(3) ?
loop_
    _geom_angle_atom_site_label_1
    _geom_angle_atom_site_label_2
    _geom_angle_atom_site_label_3
    _geom_angle_site_symmetry_1
    _geom_angle_site_symmetry_3
    _geom_angle
    _geom_angle_publ_flag
    O5 Zn1 O1 . . 92.38(10) ?
    O5 Zn1 O3 . . 93.47(10) ?
    O1 Zn1 O3 . . 87.04(10) ?
    O5 Zn1 N2 . . 153.25(11) ?
    O1 Zn1 N2 . . 112.82(11) ?
    O3 Zn1 N2 . . 79.63(11) ?
    O5 Zn1 N3 . . 78.72(11) ?
    O1 Zn1 N3 . . 152.26(11) ?
    O3 Zn1 N3 . . 119.42(11) ?
    N2 Zn1 N3 . . 82.29(12) ?
    O5 Zn1 N1 . . 112.96(11) ?
    O1 Zn1 N1 . . 77.94(11) ?
    O3 Zn1 N1 . . 149.83(11) ?
    N2 Zn1 N1 . . 82.32(12) ?
    N3 Zn1 N1 . . 81.47(12) ?
    O5 Zn1 Na4 . 3 83.44(8) ?
    O1 Zn1 Na4 . 3 40.66(8) ?
    O3 Zn1 Na4 . 3 48.41(7) ?
    N2 Zn1 Na4 . 3 109.47(9) ?
    N3 Zn1 Na4 . 3 157.82(9) ?
    N1 Zn1 Na4 . 3 117.97(9) ?
    C7 N1 C1 . . 111.8(3) ?
    C7 N1 C6 . . 113.8(3) ?
    C1 N1 C6 . . 113.9(3) ?
    C7 N1 Zn1 . . 104.7(2) ?
    C1 N1 Zn1 . . 101.6(2) ?
    C6 N1 Zn1 . . 109.9(2) ?
    C9 N2 C3 . . 111.2(3) ?
    C9 N2 C2 . . 114.0(3) ?
    C3 N2 C2 . . 112.9(3) ?
    C9 N2 Zn1 . . 106.2(2) ?
    C3 N2 Zn1 . . 102.3(2) ?
    C2 N2 Zn1 . . 109.4(2) ?
    C11 N3 C4 . . 114.9(3) ?
    C11 N3 C5 . . 109.8(3) ?
    C4 N3 C5 . . 113.0(3) ?
    C11 N3 Zn1 . . 105.3(2) ?
    C4 N3 Zn1 . . 109.7(2) ?
    C5 N3 Zn1 . . 103.2(2) ?
    C8 O1 Zn1 . . 114.3(2) ?
    C8 O1 Na4 . 3 137.8(2) ?
    Zn1 O1 Na4 . 3 103.41(11) ?
    C8 O2 Na5 . 3_545 141.8(2) ?
    C8 O2 Na2 . 3 108.1(2) ?
    Na5 O2 Na2 3_545 3 96.39(10) ?
    C10 O3 Zn1 . . 115.6(2) ?
    C10 O3 Na3 . 3 90.2(2) ?
    Zn1 O3 Na3 . 3 145.57(12) ?
    C10 O3 Na4 . 3 107.2(2) ?
    Zn1 O3 Na4 . 3 94.54(9) ?
    Na3 O3 Na4 3 3 99.25(10) ?
    C10 O4 Na5 . 3 138.8(2) ?
    C10 O4 Na3 . 3 86.9(2) ?
    Na5 O4 Na3 3 3 109.63(12) ?
    C12 O5 Zn1 . . 116.9(2) ?
    C12 O5 Na1 . 1_545 91.8(2) ?
    Zn1 O5 Na1 . 1_545 142.31(13) ?
    C12 O6 Na5 . . 145.5(2) ?
    C12 O6 Na2 . 1_545 119.2(2) ?
    Na5 O6 Na2 . 1_545 95.30(10) ?
    C12 O6 Na1 . 1_545 87.4(2) ?
    Na5 O6 Na1 . 1_545 97.50(11) ?
    Na2 O6 Na1 1_545 1_545 84.29(9) ?
    N1 C1 C2 . . 111.8(3) ?
    N1 C1 H1A . . 109.3 ?
    C2 C1 H1A . . 109.3 ?
    N1 C1 H1B . . 109.3 ?
    C2 C1 H1B . . 109.3 ?
    H1A C1 H1B . . 107.9 ?
    N2 C2 C1 . . 110.6(3) ?
    N2 C2 H2A . . 109.5 ?
    C1 C2 H2A . . 109.5 ?
    N2 C2 H2B . . 109.5 ?
    C1 C2 H2B . . 109.5 ?
    H2A C2 H2B . . 108.1 ?
    N2 C3 C4 . . 112.2(3) ?
    N2 C3 H3A . . 109.2 ?
    C4 C3 H3A . . 109.2 ?
    N2 C3 H3B . . 109.2 ?
    C4 C3 H3B . . 109.2 ?
    H3A C3 H3B . . 107.9 ?
    N3 C4 C3 . . 111.3(3) ?
    N3 C4 H4A . . 109.4 ?
    C3 C4 H4A . . 109.4 ?
    N3 C4 H4B . . 109.4 ?
    C3 C4 H4B . . 109.4 ?
    H4A C4 H4B . . 108.0 ?
    N3 C5 C6 . . 113.1(3) ?
    N3 C5 H5A . . 109.0 ?
    C6 C5 H5A . . 109.0 ?
    N3 C5 H5B . . 109.0 ?
    C6 C5 H5B . . 109.0 ?
    H5A C5 H5B . . 107.8 ?
    N1 C6 C5 . . 111.2(3) ?
    N1 C6 H6A . . 109.4 ?
    C5 C6 H6A . . 109.4 ?
    N1 C6 H6B . . 109.4 ?
    C5 C6 H6B . . 109.4 ?
    H6A C6 H6B . . 108.0 ?
    N1 C7 C8 . . 111.1(3) ?
    N1 C7 H7A . . 109.4 ?
    C8 C7 H7A . . 109.4 ?
    N1 C7 H7B . . 109.4 ?
    C8 C7 H7B . . 109.4 ?
    H7A C7 H7B . . 108.0 ?
    O2 C8 O1 . . 123.3(3) ?
    O2 C8 C7 . . 118.9(3) ?
    O1 C8 C7 . . 117.8(3) ?
    O2 C8 Na2 . 3 49.36(18) ?
    O1 C8 Na2 . 3 93.7(2) ?
    C7 C8 Na2 . 3 128.1(2) ?
    N2 C9 C10 . . 111.6(3) ?
    N2 C9 H9A . . 109.3 ?
    C10 C9 H9A . . 109.3 ?
    N2 C9 H9B . . 109.3 ?
    C10 C9 H9B . . 109.3 ?
    H9A C9 H9B . . 108.0 ?
    O4 C10 O3 . . 122.5(3) ?
    O4 C10 C9 . . 119.8(3) ?
    O3 C10 C9 . . 117.7(3) ?
    O4 C10 Na3 . 3 66.3(2) ?
    O3 C10 Na3 . 3 61.58(18) ?
    C9 C10 Na3 . 3 156.8(3) ?
    N3 C11 C12 . . 109.9(3) ?
    N3 C11 H11A . . 109.7 ?
    C12 C11 H11A . . 109.7 ?
    N3 C11 H11B . . 109.7 ?
    C12 C11 H11B . . 109.7 ?
    H11A C11 H11B . . 108.2 ?
    O6 C12 O5 . . 122.7(4) ?
    O6 C12 C11 . . 119.9(3) ?
    O5 C12 C11 . . 117.4(3) ?
    O6 C12 Na1 . 1_545 65.6(2) ?
    O5 C12 Na1 . 1_545 60.57(19) ?
    C11 C12 Na1 . 1_545 159.4(2) ?
    O23 Zn2 O21 . . 93.15(11) ?
    O23 Zn2 O25 . . 93.30(10) ?
    O21 Zn2 O25 . . 89.92(10) ?
    O23 Zn2 N22 . . 78.54(11) ?
    O21 Zn2 N22 . . 150.85(11) ?
    O25 Zn2 N22 . . 118.18(11) ?
    O23 Zn2 N21 . . 116.44(11) ?
    O21 Zn2 N21 . . 78.35(11) ?
    O25 Zn2 N21 . . 148.30(11) ?
    N22 Zn2 N21 . . 80.53(11) ?
    O23 Zn2 N23 . . 150.03(12) ?
    O21 Zn2 N23 . . 115.34(11) ?
    O25 Zn2 N23 . . 78.41(11) ?
    N22 Zn2 N23 . . 80.23(12) ?
    N21 Zn2 N23 . . 80.27(12) ?
    O23 Zn2 Na3 . . 87.28(8) ?
    O21 Zn2 Na3 . . 35.31(8) ?
    O25 Zn2 Na3 . . 55.57(8) ?
    N22 Zn2 Na3 . . 164.36(9) ?
    N21 Zn2 Na3 . . 112.10(8) ?
    N23 Zn2 Na3 . . 110.23(9) ?
    C27 N21 C21 . . 114.3(3) ?
    C27 N21 C26 . . 110.4(3) ?
    C21 N21 C26 . . 113.4(3) ?
    C27 N21 Zn2 . . 104.8(2) ?
    C21 N21 Zn2 . . 110.2(2) ?
    C26 N21 Zn2 . . 102.8(2) ?
    C29 N22 C22 . . 110.3(3) ?
    C29 N22 C23 . . 113.3(3) ?
    C22 N22 C23 . . 113.7(3) ?
    C29 N22 Zn2 . . 105.1(2) ?
    C22 N22 Zn2 . . 102.9(2) ?
    C23 N22 Zn2 . . 110.6(2) ?
    C31 N23 C24 . . 110.2(3) ?
    C31 N23 C25 . . 113.2(3) ?
    C24 N23 C25 . . 113.8(3) ?
    C31 N23 Zn2 . . 105.6(2) ?
    C24 N23 Zn2 . . 102.2(2) ?
    C25 N23 Zn2 . . 110.9(2) ?
    C28 O21 Zn2 . . 117.5(2) ?
    C28 O21 Na3 . . 129.0(2) ?
    Zn2 O21 Na3 . . 113.50(12) ?
    C28 O22 Na2 . 3_455 138.5(2) ?
    C28 O22 Na1 . 3_455 127.0(2) ?
    Na2 O22 Na1 3_455 3_455 92.88(11) ?
    C30 O23 Zn2 . . 116.8(2) ?
    C30 O23 Na5 . . 104.9(2) ?
    Zn2 O23 Na5 . . 129.88(13) ?
    C30 O24 Na1 . 1_545 164.3(3) ?
    C30 O24 Na5 . . 79.6(2) ?
    Na1 O24 Na5 1_545 . 87.28(11) ?
    C32 O25 Zn2 . . 116.6(2) ?
    C32 O25 Na4 . . 92.2(2) ?
    Zn2 O25 Na4 . . 150.14(13) ?
    C32 O25 Na3 . . 108.3(2) ?
    Zn2 O25 Na3 . . 89.79(9) ?
    Na4 O25 Na3 . . 88.28(9) ?
    C32 O26 Na1 . 3_465 122.2(2) ?
    C32 O26 Na4 . . 89.6(2) ?
    Na1 O26 Na4 3_465 . 117.22(12) ?
    N21 C21 C22 . . 111.3(3) ?
    N21 C21 H21A . . 109.4 ?
    C22 C21 H21A . . 109.4 ?
    N21 C21 H21B . . 109.4 ?
    C22 C21 H21B . . 109.4 ?
    H21A C21 H21B . . 108.0 ?
    N22 C22 C21 . . 112.1(3) ?
    N22 C22 H22A . . 109.2 ?
    C21 C22 H22A . . 109.2 ?
    N22 C22 H22B . . 109.2 ?
    C21 C22 H22B . . 109.2 ?
    H22A C22 H22B . . 107.9 ?
    N22 C23 C24 . . 109.9(3) ?
    N22 C23 H23A . . 109.7 ?
    C24 C23 H23A . . 109.7 ?
    N22 C23 H23B . . 109.7 ?
    C24 C23 H23B . . 109.7 ?
    H23A C23 H23B . . 108.2 ?
    N23 C24 C23 . . 112.5(3) ?
    N23 C24 H24A . . 109.1 ?
    C23 C24 H24A . . 109.1 ?
    N23 C24 H24B . . 109.1 ?
    C23 C24 H24B . . 109.1 ?
    H24A C24 H24B . . 107.8 ?
    N23 C25 C26 . . 110.5(3) ?
    N23 C25 H25A . . 109.6 ?
    C26 C25 H25A . . 109.6 ?
    N23 C25 H25B . . 109.6 ?
    C26 C25 H25B . . 109.6 ?
    H25A C25 H25B . . 108.1 ?
    N21 C26 C25 . . 111.5(3) ?
    N21 C26 H26A . . 109.3 ?
    C25 C26 H26A . . 109.3 ?
    N21 C26 H26B . . 109.3 ?
    C25 C26 H26B . . 109.3 ?
    H26A C26 H26B . . 108.0 ?
    N21 C27 C28 . . 111.2(3) ?
    N21 C27 H27A . . 109.4 ?
    C28 C27 H27A . . 109.4 ?
    N21 C27 H27B . . 109.4 ?
    C28 C27 H27B . . 109.4 ?
    H27A C27 H27B . . 108.0 ?
    O22 C28 O21 . . 126.0(4) ?
    O22 C28 C27 . . 117.5(3) ?
    O21 C28 C27 . . 116.5(3) ?
    N22 C29 C30 . . 111.2(3) ?
    N22 C29 H29A . . 109.4 ?
    C30 C29 H29A . . 109.4 ?
    N22 C29 H29B . . 109.4 ?
    C30 C29 H29B . . 109.4 ?
    H29A C29 H29B . . 108.0 ?
    O24 C30 O23 . . 123.3(4) ?
    O24 C30 C29 . . 118.8(4) ?
    O23 C30 C29 . . 117.8(3) ?
    O24 C30 Na5 . . 75.7(2) ?
    O23 C30 Na5 . . 50.56(19) ?
    C29 C30 Na5 . . 156.9(3) ?
    N23 C31 C32 . . 111.2(3) ?
    N23 C31 H31A . . 109.4 ?
    C32 C31 H31A . . 109.4 ?
    N23 C31 H31B . . 109.4 ?
    C32 C31 H31B . . 109.4 ?
    H31A C31 H31B . . 108.0 ?
    O26 C32 O25 . . 122.9(4) ?
    O26 C32 C31 . . 119.3(3) ?
    O25 C32 C31 . . 117.7(3) ?
    O26 C32 Na4 . . 63.3(2) ?
    O25 C32 Na4 . . 60.11(19) ?
    C31 C32 Na4 . . 173.9(3) ?
    O8P Cl1P O6P . . 110.1(2) ?
    O8P Cl1P O5P . . 110.33(19) ?
    O6P Cl1P O5P . . 108.4(2) ?
    O8P Cl1P O7P . . 109.66(18) ?
    O6P Cl1P O7P . . 109.42(18) ?
    O5P Cl1P O7P . . 108.90(18) ?
    O11P Cl2P O12P . . 111.1(2) ?
    O11P Cl2P O10P . . 107.9(3) ?
    O12P Cl2P O10P . . 108.8(2) ?
    O11P Cl2P O9P . . 108.29(19) ?
    O12P Cl2P O9P . . 110.07(19) ?
    O10P Cl2P O9P . . 110.7(2) ?
    O1P Cl3P O3P . . 107.20(16) ?
    O1P Cl3P O4P . . 111.07(19) ?
    O3P Cl3P O4P . . 110.22(18) ?
    O1P Cl3P O2P . . 109.51(18) ?
    O3P Cl3P O2P . . 110.08(17) ?
    O4P Cl3P O2P . . 108.74(18) ?
    O1P Cl3P Na3 . 3 53.68(12) ?
    O3P Cl3P Na3 . 3 55.65(11) ?
    O4P Cl3P Na3 . 3 113.53(14) ?
    O2P Cl3P Na3 . 3 137.71(13) ?
    O1P Cl3P Na4 . . 86.08(12) ?
    O3P Cl3P Na4 . . 152.71(13) ?
    O4P Cl3P Na4 . . 85.68(13) ?
    O2P Cl3P Na4 . . 42.67(11) ?
    Na3 Cl3P Na4 3 . 139.04(5) ?
    Cl3P O1P Na2 . . 148.54(18) ?
    Cl3P O1P Na3 . 3 99.08(15) ?
    Na2 O1P Na3 . 3 109.71(11) ?
    Cl3P O2P Na5 . . 128.06(16) ?
    Cl3P O2P Na4 . . 114.08(15) ?
    Na5 O2P Na4 . . 112.04(11) ?
    Cl3P O3P Na1 . 1_545 134.07(16) ?
    Cl3P O3P Na3 . 3 96.85(13) ?
    Na1 O3P Na3 1_545 3 127.71(11) ?
    Cl1P O5P Na3 . 3 135.67(19) ?
    Cl1P O7P Na2 . . 131.63(17) ?
    O1S C1S H1S1 . . 109.5 ?
    O1S C1S H1S2 . . 109.5 ?
    H1S1 C1S H1S2 . . 109.5 ?
    O1S C1S H1S3 . . 109.5 ?
    H1S1 C1S H1S3 . . 109.5 ?
    H1S2 C1S H1S3 . . 109.5 ?
    C1S O1S Na4 . . 121.1(3) ?
    C1S O1S Na2 . . 126.1(3) ?
    Na4 O1S Na2 . . 107.33(12) ?
    C1S O1S H1S . . 110(3) ?
    Na4 O1S H1S . . 90(3) ?
    Na2 O1S H1S . . 91(3) ?
    O24 Na1 O26 1_565 3_565 114.58(12) ?
    O24 Na1 O22 1_565 3 95.52(12) ?
    O26 Na1 O22 3_565 3 103.68(11) ?
    O24 Na1 O5 1_565 1_565 144.28(12) ?
    O26 Na1 O5 3_565 1_565 98.30(10) ?
    O22 Na1 O5 3 1_565 89.56(11) ?
    O24 Na1 O3P 1_565 1_565 86.63(11) ?
    O26 Na1 O3P 3_565 1_565 84.76(10) ?
    O22 Na1 O3P 3 1_565 169.35(12) ?
    O5 Na1 O3P 1_565 1_565 82.72(10) ?
    O24 Na1 O6 1_565 1_565 91.09(11) ?
    O26 Na1 O6 3_565 1_565 149.84(11) ?
    O22 Na1 O6 3 1_565 88.43(10) ?
    O5 Na1 O6 1_565 1_565 53.64(9) ?
    O3P Na1 O6 1_565 1_565 81.09(10) ?
    O22 Na2 O1P 3 . 83.69(11) ?
    O22 Na2 O7P 3 . 118.49(11) ?
    O1P Na2 O7P . . 82.05(11) ?
    O22 Na2 O2 3 3_455 139.51(11) ?
    O1P Na2 O2 . 3_455 124.75(11) ?
    O7P Na2 O2 . 3_455 95.57(10) ?
    O22 Na2 O6 3 1_565 88.60(10) ?
    O1P Na2 O6 . 1_565 160.03(11) ?
    O7P Na2 O6 . 1_565 85.54(10) ?
    O2 Na2 O6 3_455 1_565 71.91(9) ?
    O22 Na2 O1S 3 . 100.97(11) ?
    O1P Na2 O1S . . 75.38(11) ?
    O7P Na2 O1S . . 131.66(11) ?
    O2 Na2 O1S 3_455 . 65.65(10) ?
    O6 Na2 O1S 1_565 . 124.31(11) ?
    O21 Na3 O5P . 3_455 125.00(12) ?
    O3 Na3 O5P 3_455 3_455 85.47(10) ?
    O21 Na3 O4 . 3_455 107.40(10) ?
    O3 Na3 O4 3_455 3_455 53.55(8) ?
    O5P Na3 O4 3_455 3_455 76.41(10) ?
    O21 Na3 O1P . 3_455 81.67(11) ?
    O3 Na3 O1P 3_455 3_455 130.54(10) ?
    O5P Na3 O1P 3_455 3_455 79.32(11) ?
    O4 Na3 O1P 3_455 3_455 154.94(12) ?
    O21 Na3 O3P . 3_455 101.30(11) ?
    O3 Na3 O3P 3_455 3_455 87.80(9) ?
    O5P Na3 O3P 3_455 3_455 107.67(11) ?
    O4 Na3 O3P 3_455 3_455 141.14(10) ?
    O1P Na3 O3P 3_455 3_455 53.95(9) ?
    O21 Na3 C10 . 3_455 131.52(12) ?
    O3 Na3 C10 3_455 3_455 28.26(9) ?
    O5P Na3 C10 3_455 3_455 73.33(11) ?
    O4 Na3 C10 3_455 3_455 26.73(9) ?
    O1P Na3 C10 3_455 3_455 145.51(12) ?
    O3P Na3 C10 3_455 3_455 115.66(11) ?
    O21 Na3 O25 . . 65.18(9) ?
    O3 Na3 O25 3_455 . 81.04(9) ?
    O5P Na3 O25 3_455 . 164.93(10) ?
    O4 Na3 O25 3_455 . 90.11(9) ?
    O1P Na3 O25 3_455 . 114.70(10) ?
    O3P Na3 O25 3_455 . 78.61(9) ?
    C10 Na3 O25 3_455 . 91.59(10) ?
    O21 Na3 Cl3P . 3_455 87.13(8) ?
    O3 Na3 Cl3P 3_455 3_455 112.97(8) ?
    O5P Na3 Cl3P 3_455 3_455 97.78(9) ?
    O4 Na3 Cl3P 3_455 3_455 165.21(9) ?
    O1P Na3 Cl3P 3_455 3_455 27.24(7) ?
    O3P Na3 Cl3P 3_455 3_455 27.50(6) ?
    C10 Na3 Cl3P 3_455 3_455 138.69(9) ?
    O25 Na3 Cl3P . 3_455 93.66(7) ?
    O1 Na4 O25 3_455 . 152.16(11) ?
    O1 Na4 O1S 3_455 . 81.39(10) ?
    O25 Na4 O1S . . 114.02(11) ?
    O1 Na4 O26 3_455 . 105.71(10) ?
    O25 Na4 O26 . . 54.58(9) ?
    O1S Na4 O26 . . 88.20(11) ?
    O1 Na4 O2P 3_455 . 109.63(11) ?
    O25 Na4 O2P . . 92.77(10) ?
    O1S Na4 O2P . . 94.51(11) ?
    O26 Na4 O2P . . 144.57(11) ?
    O1 Na4 O3 3_455 3_455 71.43(9) ?
    O25 Na4 O3 . 3_455 91.22(10) ?
    O1S Na4 O3 . 3_455 152.81(11) ?
    O26 Na4 O3 . 3_455 99.40(10) ?
    O2P Na4 O3 . 3_455 94.12(10) ?
    O1 Na4 C32 3_455 . 131.19(12) ?
    O25 Na4 C32 . . 27.70(10) ?
    O1S Na4 C32 . . 100.22(12) ?
    O26 Na4 C32 . . 27.03(10) ?
    O2P Na4 C32 . . 118.75(12) ?
    O3 Na4 C32 3_455 . 98.08(11) ?
    O1 Na4 Cl3P 3_455 . 106.80(8) ?
    O25 Na4 Cl3P . . 100.27(8) ?
    O1S Na4 Cl3P . . 71.34(8) ?
    O26 Na4 Cl3P . . 138.03(9) ?
    O2P Na4 Cl3P . . 23.25(7) ?
    O3 Na4 Cl3P 3_455 . 115.65(7) ?
    C32 Na4 Cl3P . . 120.02(9) ?
    O4 Na5 O2 3_455 3_445 94.98(11) ?
    O4 Na5 O6 3_455 . 118.54(12) ?
    O2 Na5 O6 3_445 . 79.66(10) ?
    O4 Na5 O23 3_455 . 114.38(11) ?
    O2 Na5 O23 3_445 . 94.71(11) ?
    O6 Na5 O23 . . 127.05(11) ?
    O4 Na5 O2P 3_455 . 84.12(10) ?
    O2 Na5 O2P 3_445 . 174.83(12) ?
    O6 Na5 O2P . . 96.27(10) ?
    O23 Na5 O2P . . 90.30(11) ?
    O4 Na5 O24 3_455 . 157.10(11) ?
    O2 Na5 O24 3_445 . 101.07(10) ?
    O6 Na5 O24 . . 80.68(10) ?
    O23 Na5 O24 . . 48.48(9) ?
    O2P Na5 O24 . . 81.29(10) ?
    O4 Na5 C30 3_455 . 134.93(12) ?
    O2 Na5 C30 3_445 . 102.99(11) ?
    O6 Na5 C30 . . 105.29(11) ?
    O23 Na5 C30 . . 24.50(10) ?
    O2P Na5 C30 . . 81.10(11) ?
    O24 Na5 C30 . . 24.72(9) ?
data_global
_journal_date_recd_electronic     2008-10-20
_journal_date_accepted     2008-12-09
_journal_name_full     'Acta Crystallographica, Section E'
_journal_year     2009
_journal_volume     65
_journal_issue      1
_journal_page_first     m84
_journal_page_last     m85
_journal_paper_category     QM
_journal_coeditor_code     WM2202
_publ_contact_author_name     'Mac\'ias Luaces, Alejandro'
_publ_contact_author_address
; Departamento de Qu\'imica Inorg\'anica
  Facultade de Qu\'imica
  Universidade de Santiago de Compostela
  15706 Santiago de Compostela, A Coru\~na
  Galicia, Spain
;
_publ_contact_author_email     alejandroalberto.macias@usc.es
_publ_contact_author_fax     '+34981597525'
_publ_contact_author_phone     '+34981563100'
_publ_section_title
;
A novel zinc(II) complex with
2,2',2''-(1,4,7-triazanonane-1,4,7-triyl)triacetate (NOTA)
;
loop_
    _publ_author_name
    _publ_author_address
    'Pereira-Garc\'ia, Iria'
; Departamento de Qu\'imica Inorg\'anica
  Facultade de Qu\'imica
  Avd. das Ciencias s/n
  Universidade de Santiago de Compostela
  15706-Santiago de Compostela, A Coru\~na, Galicia
  Spain
;
    'Mac\'ias, Alejandro'
; Departamento de Qu\'imica Inorg\'anica
  Facultade de Qu\'imica
  Avd. das Ciencias s/n
  Universidade de Santiago de Compostela
  15706-Santiago de Compostela, A Coru\~na, Galicia
  Spain
;
    'Bastida, Rufina'
; Departamento de Qu\'imica Inorg\'anica
  Facultade de Qu\'imica
  Avd. das Ciencias s/n
  Universidade de Santiago de Compostela
  15706-Santiago de Compostela, A Coru\~na, Galicia
  Spain
;
    'Valencia, Laura'
; Departamento de Qu\'imica Inorg\'anica
  Facultade de Qu\'imica
  Avd. das Ciencias s/n
  Universidade de Santiago de Compostela
  15706-Santiago de Compostela, A Coru\~na, Galicia
  Spain
;
