# Supplementary material for: A novel zinc(II) complex with the ligand 2,2′,2′′-(1,4,7-triazanonane-1,4,7-triyl)triacetate (NOTA)
Source: Acta Crystallogr Sect E Struct Rep Online. 2008 Dec 17;65(Pt 1):m84–5. doi: 10.1107/S1600536808041895 (PMC2967918; doi:10.1107/S1600536808041895)
Supplement: Supplementary file 2 [file e-65-00m84-Isup2.hkl]

#
# h,k,l, Fc-squared, Fo-squared, sigma(Fo-squared) and status flag
#
data_I
_shelx_title ' ba12ib1n in Pna2(1)'
_shelx_refln_list_code          4
_shelx_F_calc_maximum      415.63
_exptl_crystal_F_000      2392.00
_reflns_d_resolution_high  0.7497
 
loop_
 _symmetry_equiv_pos_as_xyz
 'x, y, z'
 '-x, -y, z+1/2'
 'x+1/2, -y+1/2, z'
 '-x+1/2, y+1/2, z+1/2'
 
_cell_length_a    16.8879
_cell_length_b     9.4723
_cell_length_c    26.4552
_cell_angle_alpha  90.000
_cell_angle_beta   90.000
_cell_angle_gamma  90.000
 
_shelx_F_squared_multiplier     1.000
 
loop_
 _refln_index_h
 _refln_index_k
 _refln_index_l
 _refln_F_squared_calc
 _refln_F_squared_meas
 _refln_F_squared_sigma
 _refln_observed_status
   2   0 -35      213.87      191.07    172.21 o
   0   1 -35     1337.82      954.41    214.79 o
   1   1 -35     1112.11     1303.70    160.17 o
   2   1 -35      702.33      818.71    147.73 o
   0   0 -34     7820.92     9210.91    599.46 o
   2   0 -34     1860.40     2117.06    251.92 o
   4   0 -34     4386.66     5348.40    347.60 o
   6   0 -34     6286.89     7271.15    551.20 o
   1   1 -34     1679.12     1859.68    170.28 o
   2   1 -34      822.54     1067.52    148.89 o
   3   1 -34      462.43      512.37    131.20 o
   4   1 -34      359.98      256.18    119.73 o
   5   1 -34      761.45     1125.82    152.59 o
   0   2 -34     3475.13     2443.43    395.41 o
   1   2 -34       73.80       14.38    142.86 o
   2   2 -34     1239.18     1054.12    216.73 o
   3   2 -34      116.04      329.46    178.43 o
   4   2 -34     1485.69     2125.57    268.05 o
   1   3 -34     1678.15     1948.70    267.28 o
   2   3 -34     1626.97     1170.00    233.65 o
   2   0 -33     2042.61     2256.65    249.21 o
   4   0 -33     4195.54     4427.65    315.91 o
   6   0 -33      719.16     1017.56    199.62 o
   0   1 -33     1850.43     2261.49    250.37 o
   1   1 -33      413.14      572.43    126.93 o
   2   1 -33      372.43      534.33    123.43 o
   3   1 -33      588.08      634.63    130.81 o
   4   1 -33      321.35      254.24    113.90 o
   5   1 -33      839.37      981.41    142.28 o
   6   1 -33      189.66      175.71    109.04 o
   7   1 -33     3250.66     3697.27    213.26 o
   1   2 -33      327.66      467.27    174.93 o
   2   2 -33     5678.23     6407.38    383.60 o
   3   2 -33      997.57      826.69    207.79 o
   4   2 -33      896.82      942.34    170.27 o
   5   2 -33       28.23      137.42    128.87 o
   6   2 -33      181.50      343.26    145.78 o
   7   2 -33      117.37       44.12    128.28 o
   0   3 -33     2438.42     1635.81    348.54 o
   1   3 -33      727.66     1013.28    224.31 o
   2   3 -33     1371.90     1542.42    249.20 o
   3   3 -33     1421.03     1349.79    236.37 o
   4   3 -33      502.50      371.84    181.54 o
   5   3 -33     1653.39     2144.25    269.81 o
   1   4 -33       74.29      135.28    169.10 o
   2   4 -33     1531.31     1521.43    252.11 o
   3   4 -33      502.93      461.83    194.57 o
   0   0 -32     1277.39     1441.34    306.73 o
   2   0 -32     1102.74     1129.93    204.68 o
   4   0 -32      786.79     1209.02    203.12 o
   6   0 -32     1546.84     1591.22    225.29 o
   8   0 -32     1725.27     1602.51    222.96 o
   1   1 -32     2157.94     2176.19    169.70 o
   2   1 -32       84.19       72.31    102.04 o
   3   1 -32      240.81      288.84    109.82 o
   4   1 -32      230.14      214.20    102.43 o
   5   1 -32     3079.64     3241.20    195.37 o
   6   1 -32        3.43      108.07     97.38 o
   7   1 -32     3815.46     3506.48    202.96 o
   8   1 -32      195.77      145.97    109.63 o
   9   1 -32      650.79      791.88    137.62 o
   0   2 -32     4827.95     4981.51    477.48 o
   1   2 -32      441.36      368.53    136.84 o
   2   2 -32      698.16      660.10    149.67 o
   3   2 -32     2491.46     2536.05    209.56 o
   4   2 -32        9.17        0.00    111.76 o
   5   2 -32      368.25      398.85    137.23 o
   6   2 -32     4116.50     4555.94    264.98 o
   7   2 -32      559.07      541.14    148.70 o
   8   2 -32      207.47      129.06    136.84 o
   1   3 -32      850.18      552.61    192.63 o
   2   3 -32     2867.39     3428.37    302.87 o
   3   3 -32      701.66      904.82    208.18 o
   4   3 -32      714.27      978.29    216.73 o
   5   3 -32     1231.45     1204.77    226.65 o
   6   3 -32     1700.06     2070.39    260.28 o
   7   3 -32      884.36      796.75    206.62 o
   0   4 -32     1558.16     1923.81    376.72 o
   1   4 -32      538.34      465.72    191.26 o
   2   4 -32      419.54      308.47    170.46 o
   3   4 -32     2224.48     2191.35    274.09 o
   4   4 -32      102.35      144.42    164.44 o
   5   4 -32      356.02      352.40    178.24 o
   6   4 -32     1657.21     1849.95    264.36 o
   1   5 -32      817.35      608.98    155.50 o
   2   5 -32      953.22      722.89    156.47 o
   3   5 -32      935.12     1264.04    181.16 o
   2   0 -31      917.60      751.85    176.69 o
   4   0 -31     1168.47     1637.27    212.85 o
   6   0 -31     1811.79     2266.74    241.04 o
   8   0 -31       95.11      106.32    144.03 o
  10   0 -31     3415.32     3876.34    448.29 o
   0   1 -31      517.77      478.35    155.30 o
   1   1 -31      696.18      606.84    118.96 o
   2   1 -31      318.96      328.68    110.21 o
   3   1 -31     6104.96     6879.49    246.73 o
   4   1 -31       28.29        4.66     85.91 o
   5   1 -31      178.43      116.62     96.99 o
   6   1 -31        6.83       47.23     95.24 o
   7   1 -31     1329.72     1303.52    147.92 o
   8   1 -31      400.02      497.79    118.37 o
   9   1 -31     3147.80     3225.65    229.39 o
  10   1 -31      471.92      381.94    183.29 o
   1   2 -31     2163.64     2177.56    163.48 o
   2   2 -31     1287.08     1382.64    139.37 o
   3   2 -31       86.77      137.61    113.71 o
   4   2 -31     1598.64     1529.22    177.28 o
   5   2 -31      629.27      651.35    147.34 o
   6   2 -31     1234.58     1354.44    173.19 o
   7   2 -31       63.16       93.69    121.48 o
   8   2 -31      266.65      329.27    134.51 o
   9   2 -31     1178.42     1742.61    246.28 o
  10   2 -31      434.66      291.36    184.85 o
   0   3 -31     1193.55     1639.41    332.20 o
   1   3 -31     1407.46     1334.24    223.93 o
   2   3 -31      360.92      239.47    158.61 o
   3   3 -31     2884.10     2746.63    268.46 o
   4   3 -31     1153.24     1072.59    207.01 o
   5   3 -31       42.67       12.05    133.53 o
   6   3 -31      204.70      324.99    172.80 o
   7   3 -31      109.27        0.00    148.30 o
   8   3 -31       26.65      126.53    153.36 o
   9   3 -31     1819.42     2329.32    404.52 o
   1   4 -31     2330.27     2071.63    257.76 o
   2   4 -31      553.67      692.56    198.26 o
   3   4 -31      116.31        0.00    105.35 o
   4   4 -31     1444.27     2003.50    255.22 o
   5   4 -31      352.41      201.95    169.30 o
   6   4 -31       99.04       89.41    147.33 o
   7   4 -31       84.08      216.92    160.35 o
   8   4 -31        4.23       66.28    151.02 o
   0   5 -31      479.18      566.99    275.82 o
   1   5 -31      212.24      493.31    188.73 o
   2   5 -31       60.16        0.00    111.57 o
   3   5 -31      747.40     1058.38    169.69 o
   4   5 -31     1411.85     1491.30    237.73 o
   5   5 -31      268.10      356.87    176.88 o
   6   5 -31     1202.52     1398.95    241.42 o
   1   6 -31      570.37      309.25    117.79 o
   0   0 -30     6036.60     6446.94    470.52 o
   2   0 -30     2634.96     2855.29    242.22 o
   4   0 -30     1961.72     2025.73    214.22 o
   6   0 -30     3654.66     4148.80    288.69 o
   8   0 -30     3394.27     4611.01    444.79 o
  10   0 -30     6771.38     7518.31    569.10 o
   1   1 -30     2856.49     3086.07    178.85 o
   2   1 -30     1324.96     1397.42    141.32 o
   3   1 -30     1016.90     1002.22    128.68 o
   4   1 -30      629.51      440.45    110.02 o
   5   1 -30     3532.76     3515.99    188.38 o
   6   1 -30      629.48      710.05    121.87 o
   7   1 -30     5406.40     5620.73    232.72 o
   8   1 -30       75.18       78.33    114.87 o
   9   1 -30     2161.61     2416.07    266.51 o
  10   1 -30       29.51        0.00    151.02 o
  11   1 -30      588.93      517.04    186.02 o
   0   2 -30     4938.71     5443.15    319.43 o
   1   2 -30      711.62      686.93    118.57 o
   2   2 -30     1543.39     1846.46    150.06 o
   3   2 -30     1422.17     1550.01    145.20 o
   4   2 -30     2477.90     2737.26    170.48 o
   5   2 -30      365.53      559.02    135.09 o
   6   2 -30      768.91      585.66    135.09 o
   7   2 -30      698.48      817.54    150.84 o
   8   2 -30     2899.10     3269.94    283.62 o
   9   2 -30      236.56      305.94    168.33 o
  10   2 -30     1336.66     1157.35    224.70 o
  11   2 -30       36.66      128.28    165.41 o
   1   3 -30     2457.82     2385.01    256.40 o
   2   3 -30     1636.40     1316.18    212.85 o
   3   3 -30     1061.42     1397.78    215.76 o
   4   3 -30       65.41       85.33    136.84 o
   5   3 -30     3898.51     3868.31    304.64 o
   6   3 -30      160.37      127.51    143.45 o
   7   3 -30     8356.22     8532.40    421.76 o
   8   3 -30      329.68      703.04    291.17 o
   9   3 -30      772.47      808.41    296.62 o
  10   3 -30      101.44      230.91    256.96 o
   0   4 -30     3664.71     3710.02    436.63 o
   1   4 -30      676.76      604.51    187.18 o
   2   4 -30      582.82      762.53    190.10 o
   3   4 -30     1917.52     1828.21    187.00 o
   4   4 -30      447.35      321.88    172.99 o
   5   4 -30     1190.42     1569.04    231.90 o
   6   4 -30     1277.71     1500.04    235.40 o
   7   4 -30     2256.72     2071.23    261.84 o
   8   4 -30     3046.83     2710.28    414.84 o
   9   4 -30      177.29      176.49    250.93 o
   1   5 -30      646.45      435.79    173.97 o
   2   5 -30     1420.02     1254.54    181.16 o
   3   5 -30     1038.03      979.28    163.67 o
   4   5 -30      867.05      935.34    159.19 o
   5   5 -30     1190.19     1290.29    229.37 o
   6   5 -30      375.81      590.89    182.71 o
   7   5 -30       74.09      330.23    170.46 o
   0   6 -30      251.70      158.61    147.92 o
   1   6 -30     1248.35     1330.53    184.08 o
   2   6 -30     1665.97     1684.15    192.05 o
   3   6 -30     1519.06     1354.07    186.02 o
   4   6 -30       62.62       34.21    117.01 o
   5   6 -30      582.02      697.61    204.09 o
   2   0 -29     7754.70     7534.96    349.43 o
   4   0 -29      518.03      955.54    209.15 o
   6   0 -29     2579.65     2736.89    240.66 o
   8   0 -29     2772.72     3536.46    394.43 o
  10   0 -29     4226.87     4691.87    468.14 o
  12   0 -29      317.09        0.00    202.15 o
   0   1 -29      903.59      576.33    152.98 o
   1   1 -29      309.78      553.18    108.85 o
   2   1 -29       41.89       56.76     85.52 o
   3   1 -29      206.34      352.39    100.30 o
   4   1 -29     2082.45     1992.70    152.79 o
   5   1 -29     6053.57     6794.78    241.09 o
   6   1 -29      555.01      589.93    113.71 o
   7   1 -29      437.01      384.08    120.71 o
   8   1 -29      104.38      228.00    148.69 o
   9   1 -29      647.45      784.50    193.79 o
  10   1 -29      304.39      446.67    169.88 o
  11   1 -29     3812.32     3781.56    306.77 o
  12   1 -29     1601.16     1890.77    293.91 o
   1   2 -29       72.11       97.77     86.11 o
   2   2 -29     3818.77     3870.09    187.60 o
   3   2 -29      389.08      450.36    103.99 o
   4   2 -29     5271.77     4996.28    219.70 o
   5   2 -29      250.77      168.33     93.88 o
   6   2 -29       15.23       25.46     83.97 o
   7   2 -29      171.31      229.16    156.08 o
   8   2 -29     2450.24     2172.53    244.55 o
   9   2 -29      277.81      143.45    157.64 o
  10   2 -29     1457.45     1259.79    220.43 o
  11   2 -29      851.03      957.31    212.07 o
  12   2 -29      678.39      939.41    214.98 o
   0   3 -29     6877.76     6420.97    510.01 o
   1   3 -29     1044.33     1198.35    209.35 o
   2   3 -29      322.80      782.74    185.04 o
   3   3 -29      306.10      307.50    149.28 o
   4   3 -29     2326.04     2546.73    253.29 o
   5   3 -29     2727.30     2729.71    258.74 o
   6   3 -29      230.11       12.83    130.81 o
   7   3 -29       16.31       59.87    134.70 o
   8   3 -29      123.26      148.11    145.39 o
   9   3 -29      975.55     1075.69    207.98 o
  10   3 -29      187.85      179.21    156.86 o
  11   3 -29     3292.75     3678.61    312.40 o
   1   4 -29      810.02      925.43    200.99 o
   2   4 -29     3501.14     3828.78    300.94 o
   3   4 -29      473.05      614.61    136.84 o
   4   4 -29     1413.85     1294.01    167.95 o
   5   4 -29     2307.34     2317.15    261.07 o
   6   4 -29      238.69       75.80    140.72 o
   7   4 -29       21.53      679.71    276.39 o
   8   4 -29      688.17      913.95    297.59 o
   9   4 -29     2058.46     1757.85    377.11 o
  10   4 -29     1834.76     1873.88    382.55 o
   0   5 -29     4757.23     4516.07    466.60 o
   1   5 -29      351.76      343.26    159.19 o
   2   5 -29     2058.99     1922.89    190.11 o
   3   5 -29      955.93      908.13    151.42 o
   4   5 -29      593.26      552.61    143.45 o
   5   5 -29     3601.63     3698.33    305.21 o
   6   5 -29     1022.18      927.77    202.74 o
   7   5 -29     1385.73     1280.00    221.21 o
   8   5 -29      115.16        3.69    202.53 o
   9   5 -29       95.07      239.07    268.04 o
   1   6 -29       66.73        9.33    105.15 o
   2   6 -29     1775.66     1904.98    198.86 o
   3   6 -29       48.33      131.00    123.62 o
   4   6 -29      228.21      132.37    125.17 o
   5   6 -29       14.52       63.36    119.15 o
   6   6 -29      282.70      151.22    159.38 o
   7   6 -29      743.88      817.54    210.51 o
   0   7 -29     1417.09      980.85    209.93 o
   1   7 -29     1959.63     2264.02    184.47 o
   2   7 -29     1429.65     1206.14    156.87 o
   3   7 -29     1479.40      999.51    301.29 o
   0   0 -28     2324.65     2015.87    291.98 o
   2   0 -28      837.03     1050.61    173.19 o
   4   0 -28     3180.71     2946.95    238.34 o
   6   0 -28     7097.12     7717.05    354.47 o
   8   0 -28     4063.09     3858.07    399.51 o
  10   0 -28     3691.93     2863.78    384.14 o
  12   0 -28     3301.10     3180.19    416.02 o
   1   1 -28      249.68      345.40     96.60 o
   2   1 -28      575.85      634.63    107.49 o
   3   1 -28     2800.82     3172.98    166.79 o
   4   1 -28      366.72      362.70     96.60 o
   5   1 -28       75.74      127.70     86.69 o
   6   1 -28     1454.94     1328.03    133.35 o
   7   1 -28     2621.32     2587.60    190.31 o
   8   1 -28      324.45      117.60    145.58 o
   9   1 -28     1914.67     1996.56    233.46 o
  10   1 -28      368.00      589.14    176.88 o
  11   1 -28      810.23      796.56    195.35 o
  12   1 -28      308.68      131.01    167.35 o
  13   1 -28     2689.10     2629.56    288.67 o
   0   2 -28     1886.93     2073.74    206.83 o
   1   2 -28      732.34      956.92    118.38 o
   2   2 -28     1786.34     2253.73    151.43 o
   3   2 -28     1557.35     1640.42    137.04 o
   4   2 -28     4165.23     4179.68    190.14 o
   5   2 -28      746.51      718.42    110.99 o
   6   2 -28     1689.67     1937.06    147.15 o
   7   2 -28     1523.35     1582.09    162.70 o
   8   2 -28     1061.61     1289.71    202.74 o
   9   2 -28       65.63      234.99    148.50 o
  10   2 -28      113.77       99.71    155.30 o
  11   2 -28      308.44      444.14    175.52 o
  12   2 -28      222.33      217.50    162.30 o
  13   2 -28      762.33     1036.22    224.70 o
   1   3 -28      128.39      136.64    132.75 o
   2   3 -28     2990.75     2562.39    246.89 o
   3   3 -28      616.17      853.31    179.21 o
   4   3 -28      788.35      835.04    140.15 o
   5   3 -28      365.63      373.39    115.85 o
   6   3 -28      498.77      689.83    146.56 o
   7   3 -28     3009.76     2601.45    243.19 o
   8   3 -28     2032.03     2166.27    235.02 o
   9   3 -28      551.15      421.21    167.55 o
  10   3 -28      109.87      124.59    150.05 o
  11   3 -28       51.14        0.00    137.42 o
  12   3 -28      205.40       87.86    166.38 o
   0   4 -28     1655.71     1489.38    299.74 o
   1   4 -28      301.72      434.23    160.36 o
   2   4 -28     1309.94     1354.07    203.32 o
   3   4 -28      475.53      274.46    143.84 o
   4   4 -28     1345.47     1608.71    169.50 o
   5   4 -28      372.31      162.11    137.23 o
   6   4 -28      660.86      819.68    184.07 o
   7   4 -28      865.53      585.46    254.05 o
   8   4 -28     1608.08     1413.37    328.12 o
   9   4 -28      145.96        0.00    207.78 o
  10   4 -28     1955.97     2020.65    372.45 o
  11   4 -28     1643.60     1456.71    353.58 o
   1   5 -28     3337.33     3314.17    285.97 o
   2   5 -28     4605.73     4249.71    244.18 o
   3   5 -28     1126.03     1155.20    164.83 o
   4   5 -28     3017.28     2856.30    213.45 o
   5   5 -28     3445.34     3415.46    225.12 o
   6   5 -28      863.52     1000.07    197.88 o
   7   5 -28      388.07      451.92    259.10 o
   8   5 -28     1142.73     1695.57    364.27 o
   9   5 -28      449.90      538.22    269.60 o
  10   5 -28      934.14     1127.97    311.00 o
   0   6 -28     2356.42     2262.14    247.07 o
   1   6 -28        7.64      107.10    112.15 o
   2   6 -28     1529.12     1433.77    176.31 o
   3   6 -28       73.47       86.49    109.82 o
   4   6 -28     2372.77     2534.28    211.69 o
   5   6 -28      322.67      383.50    130.42 o
   6   6 -28     1629.51     1728.27    242.59 o
   7   6 -28      719.29      764.87    196.32 o
   8   6 -28     2124.23     1835.80    382.95 o
   1   7 -28     2901.00     2311.37    183.90 o
   2   7 -28     1197.61      993.28    145.59 o
   3   7 -28      507.36      691.00    130.42 o
   4   7 -28     2098.90     1584.07    189.72 o
   5   7 -28     1534.71     1793.96    200.99 o
   2   0 -27     9021.99     9613.99    367.55 o
   4   0 -27     1673.94     1611.47    188.17 o
   6   0 -27     4850.47     5208.92    410.03 o
   8   0 -27     2116.27     2604.25    340.38 o
  10   0 -27     3155.48     3621.87    409.60 o
  12   0 -27     2883.44     2460.67    378.68 o
  14   0 -27      785.64      633.08    295.65 o
   0   1 -27      514.53      492.16    131.79 o
   1   1 -27     7188.98     6816.22    221.67 o
   2   1 -27      726.53      786.06    109.82 o
   3   1 -27     4831.27     5178.05    197.34 o
   4   1 -27       72.62       46.45     75.80 o
   5   1 -27     1588.88     1414.74    129.46 o
   6   1 -27      402.93      526.56    121.68 o
   7   1 -27     1832.10     1811.11    206.83 o
   8   1 -27      598.08      806.27    172.61 o
   9   1 -27     3261.72     4027.23    288.69 o
  10   1 -27     1223.21     1029.25    193.99 o
  11   1 -27      786.46      510.82    173.00 o
  12   1 -27      283.75      444.33    172.41 o
  13   1 -27     1306.72     1288.75    231.70 o
  14   1 -27      876.22      925.82    213.23 o
   1   2 -27     1426.90     1454.97    127.71 o
   2   2 -27      519.50      514.12     98.35 o
   3   2 -27     1420.60     1517.36    128.29 o
   4   2 -27     3432.49     3598.84    173.41 o
   5   2 -27     5465.87     5463.41    208.81 o
   6   2 -27       96.46      241.21    102.43 o
   7   2 -27      755.08      483.61    122.46 o
   8   2 -27     3754.95     4248.58    287.72 o
   9   2 -27      733.60      665.74    169.88 o
  10   2 -27      753.98      567.00    176.88 o
  11   2 -27      503.78      519.17    180.38 o
  12   2 -27     2714.29     3299.46    290.62 o
  13   2 -27      176.86      232.86    161.72 o
  14   2 -27      221.56      777.87    301.86 o
   0   3 -27     1942.38     1802.38    306.36 o
   1   3 -27     1631.84     1854.25    215.38 o
   2   3 -27        8.27      107.68     96.02 o
   3   3 -27     3655.31     3648.26    208.02 o
   4   3 -27      826.72     1022.23    142.28 o
   5   3 -27     4195.89     4066.73    221.24 o
   6   3 -27      637.56      480.30    152.58 o
   7   3 -27      856.64      956.14    175.52 o
   8   3 -27      835.28     1003.18    187.57 o
   9   3 -27     1208.61     1225.18    199.63 o
  10   3 -27      562.40      762.72    183.49 o
  11   3 -27      442.58      702.66    191.65 o
  12   3 -27      125.94      143.06    165.99 o
  13   3 -27      337.93      388.94    184.65 o
   1   4 -27     2403.53     2295.02    240.47 o
   2   4 -27     1407.89     1566.93    213.04 o
   3   4 -27       30.89       57.92    127.31 o
   4   4 -27     2662.01     2526.38    189.34 o
   5   4 -27     2728.52     2664.79    192.84 o
   6   4 -27      311.05      248.21    207.78 o
   7   4 -27      205.93        0.00    200.20 o
   8   4 -27     1379.56     1436.29    330.26 o
   9   4 -27      395.67      733.17    267.07 o
  10   4 -27      397.05      634.24    257.16 o
  11   4 -27       52.93       16.52    209.34 o
  12   4 -27       74.46      276.39    257.35 o
   0   5 -27     1812.80     1762.90    310.83 o
   1   5 -27      245.13      456.00    152.97 o
   2   5 -27      244.46       59.48    104.18 o
   3   5 -27      392.56      248.80    112.93 o
   4   5 -27      277.78      440.25    124.79 o
   5   5 -27     1375.11     1324.72    160.95 o
   6   5 -27     1178.85     1394.49    220.04 o
   7   5 -27      346.25      457.75    234.61 o
   8   5 -27     2391.47     2538.17    385.09 o
   9   5 -27     1078.54     1153.45    319.17 o
  10   5 -27     1881.96     1722.26    360.98 o
  11   5 -27      882.77      709.67    289.82 o
   1   6 -27     2164.93     1824.16    185.25 o
   2   6 -27      646.63      511.98    136.06 o
   3   6 -27      207.37      280.48    119.73 o
   4   6 -27     4436.15     3960.56    239.90 o
   5   6 -27     2680.07     2573.01    207.61 o
   6   6 -27      122.51      286.31    121.09 o
   7   6 -27     1100.36      870.82    281.27 o
   8   6 -27     2222.90     1914.74    362.93 o
   9   6 -27     1599.03     1401.89    345.03 o
   0   7 -27      763.29      920.76    197.29 o
   1   7 -27      277.02      136.06     97.57 o
   2   7 -27      450.15      470.38    117.79 o
   3   7 -27      130.17      153.55    103.02 o
   4   7 -27      592.87      408.19    138.39 o
   5   7 -27     2180.28     2084.63    205.27 o
   6   7 -27     1564.33     1474.59    183.11 o
   7   7 -27      915.07     1082.68    208.57 o
   1   8 -27     1880.22     1644.12    168.92 o
   2   8 -27     1163.46     1111.27    152.00 o
   0   0 -26     4255.92     5347.28    380.48 o
   2   0 -26       77.80      178.43    112.15 o
   4   0 -26     3190.14     3247.92    232.12 o
   6   0 -26      271.56      315.08    193.98 o
   8   0 -26     5414.54     5899.09    451.65 o
  10   0 -26     5157.58     4922.17    441.34 o
  12   0 -26     4317.96     5118.84    464.64 o
  14   0 -26     5205.16     5445.63    514.82 o
   1   1 -26     3367.27     3446.46    165.25 o
   2   1 -26      556.68      553.97     98.94 o
   3   1 -26     1223.53     1523.96    125.57 o
   4   1 -26      146.08      159.00     82.61 o
   5   1 -26     9444.31     9882.00    262.35 o
   6   1 -26      960.45      703.26    154.92 o
   7   1 -26     3452.97     3018.93    241.06 o
   8   1 -26     1142.83     1252.40    191.47 o
   9   1 -26      594.70      522.48    155.89 o
  10   1 -26      426.14      403.91    150.06 o
  11   1 -26     5774.64     5468.43    330.72 o
  12   1 -26      416.78      539.58    178.24 o
  13   1 -26      270.79      345.40    170.66 o
  14   1 -26     1420.51     1708.81    248.23 o
  15   1 -26     1096.62     1300.78    242.58 o
   0   2 -26     3778.81     3628.11    233.49 o
   1   2 -26      404.53      510.42     91.94 o
   2   2 -26      433.16      427.82     90.97 o
   3   2 -26      520.53      516.45     95.44 o
   4   2 -26     1887.93     2141.98    141.71 o
   5   2 -26      820.79      713.95    121.87 o
   6   2 -26     3363.45     3373.32    191.88 o
   7   2 -26     2130.55     2242.11    218.88 o
   8   2 -26      324.53      264.35    141.31 o
   9   2 -26     1411.08     1506.47    203.52 o
  10   2 -26     1893.21     2236.43    238.13 o
  11   2 -26      399.88      440.84    162.69 o
  12   2 -26      286.50      545.80    179.79 o
  13   2 -26     1665.43     1876.39    244.34 o
  14   2 -26     1482.89     1763.05    249.39 o
   1   3 -26      110.76      117.79     94.08 o
   2   3 -26       77.24       37.12     86.88 o
   3   3 -26     1619.94     1607.38    148.32 o
   4   3 -26     1758.63     1636.36    154.34 o
   5   3 -26     4804.06     4417.82    207.84 o
   6   3 -26      146.66      281.25    128.28 o
   7   3 -26     1812.38     1723.05    200.41 o
   8   3 -26     1315.55     1461.56    198.66 o
   9   3 -26     1283.26     1649.14    212.26 o
  10   3 -26      869.50      725.61    178.05 o
  11   3 -26     2184.34     2025.16    234.82 o
  12   3 -26      928.86     1159.46    212.65 o
  13   3 -26      416.16      684.58    193.98 o
  14   3 -26       96.84       18.27    158.41 o
   0   4 -26     1118.72     1163.95    278.35 o
   1   4 -26      302.37      462.61    154.14 o
   2   4 -26      780.79      604.32    160.17 o
   3   4 -26     1707.77     1853.48    216.94 o
   4   4 -26      772.02      866.53    135.29 o
   5   4 -26      680.90      681.29    129.65 o
   6   4 -26     2024.05     2025.93    334.54 o
   7   4 -26     1937.17     1819.48    322.49 o
   8   4 -26      687.50      414.99    244.72 o
   9   4 -26     1736.01     2144.66    359.42 o
  10   4 -26      610.42      624.53    253.08 o
  11   4 -26      762.41      168.33    203.12 o
  12   4 -26     1252.58     1062.10    296.04 o
  13   4 -26     2508.60     2798.08    423.00 o
   1   5 -26     1747.92     1931.04    227.04 o
   2   5 -26     1504.86     1502.98    163.28 o
   3   5 -26      584.47      593.23    127.12 o
   4   5 -26      158.77      123.81    109.04 o
   5   5 -26     1510.33     1433.58    161.53 o
   6   5 -26      454.12      601.97    159.58 o
   7   5 -26     1266.62     2019.62    347.94 o
   8   5 -26      366.11      343.46    230.91 o
   9   5 -26      247.27        0.00    167.94 o
  10   5 -26      288.89      486.90    244.71 o
  11   5 -26      978.94     1184.35    318.00 o
  12   5 -26     1576.39     1568.48    348.72 o
   0   6 -26     4969.61     5679.17    332.46 o
   1   6 -26     1047.73      893.17    150.84 o
   2   6 -26     1757.97     1721.49    175.73 o
   3   6 -26     3028.34     3115.83    215.20 o
   4   6 -26      111.77      137.42    105.74 o
   5   6 -26     1153.69      963.93    152.01 o
   6   6 -26     2463.24     2769.51    209.17 o
   7   6 -26     1869.16     1733.15    222.38 o
   8   6 -26      200.78        0.00    188.35 o
   9   6 -26      488.95      455.03    256.57 o
  10   6 -26       53.28       47.04    227.61 o
   1   7 -26      244.29      189.71    101.27 o
   2   7 -26      157.33       69.39     95.44 o
   3   7 -26       61.97       89.60    100.10 o
   4   7 -26      349.37      318.38    129.06 o
   5   7 -26      537.89      453.47    136.26 o
   6   7 -26      234.88      208.56    129.45 o
   7   7 -26      471.79      839.11    189.13 o
   8   7 -26     2148.49     2482.54    401.22 o
   0   8 -26     2248.53     2672.67    268.65 o
   1   8 -26       77.52      139.75    104.18 o
   2   8 -26       97.38       66.09    103.99 o
   3   8 -26      783.22      696.84    132.18 o
   4   8 -26      699.82      707.91    134.51 o
   5   8 -26      659.92      489.63    125.76 o
   2   0 -25     6698.03     6751.65    293.42 o
   4   0 -25     3659.71     3705.68    236.02 o
   6   0 -25     2606.06     2851.05    322.70 o
   8   0 -25     8212.14     9036.09    531.45 o
  10   0 -25     3994.97     5060.90    445.20 o
  12   0 -25     4156.06     4364.32    442.87 o
  14   0 -25     1990.00     1859.90    356.90 o
   0   1 -25       38.76       29.54     96.80 o
   1   1 -25     5286.72     5305.27    187.24 o
   2   1 -25      805.72      943.71    104.77 o
   3   1 -25     5056.65     4477.49    177.71 o
   4   1 -25     1412.91     1267.59    116.24 o
   5   1 -25     1869.64     2086.59    156.87 o
   6   1 -25     1192.82     1277.87    178.05 o
   7   1 -25     3675.82     4421.07    271.40 o
   8   1 -25     1636.90     1477.92    196.91 o
   9   1 -25     2545.93     2133.88    220.45 o
  10   1 -25      793.38      551.45    160.56 o
  11   1 -25     2560.02     2712.97    259.91 o
  12   1 -25      801.40      669.05    182.52 o
  13   1 -25     1686.61     1760.16    236.18 o
  14   1 -25      205.03      297.97    173.77 o
  15   1 -25     2678.91     2717.04    292.17 o
   1   2 -25     3237.91     3156.20    151.05 o
   2   2 -25     7391.19     7848.60    226.15 o
   3   2 -25      103.97      138.20     77.36 o
   4   2 -25     2488.86     2443.19    143.08 o
   5   2 -25      739.52      846.32    119.74 o
   6   2 -25      696.54     1164.32    164.44 o
   7   2 -25      392.91      319.55    131.79 o
   8   2 -25      393.18      379.22    145.39 o
   9   2 -25      363.37      312.16    136.64 o
  10   2 -25     1571.07     1709.81    217.32 o
  11   2 -25      866.86     1122.92    195.35 o
  12   2 -25      749.65      678.18    184.07 o
  13   2 -25      183.37      231.50    155.69 o
  14   2 -25      989.14      804.92    205.07 o
  15   2 -25      312.09      188.15    164.83 o
   0   3 -25      422.09      401.19    119.93 o
   1   3 -25     1421.39     1785.04    124.60 o
   2   3 -25     1966.57     2204.40    133.74 o
   3   3 -25     2590.34     2464.58    168.93 o
   4   3 -25       49.03       50.54     88.24 o
   5   3 -25      712.07     1090.45    124.60 o
   6   3 -25     5841.62     6357.16    307.98 o
   7   3 -25     1704.78     1787.39    197.11 o
   8   3 -25     2394.49     3143.55    242.02 o
   9   3 -25     3655.01     4309.99    281.50 o
  10   3 -25     1725.26     1636.73    209.35 o
  11   3 -25      426.45      417.51    162.11 o
  12   3 -25       54.87       77.75    139.75 o
  13   3 -25      531.73      373.59    171.83 o
  14   3 -25      989.53     1267.15    228.20 o
   1   4 -25     3129.18     2581.87    234.26 o
   2   4 -25     2646.07     2424.73    227.06 o
   3   4 -25      767.04      544.84    147.14 o
   4   4 -25     4009.26     3746.13    209.19 o
   5   4 -25     2529.65     3002.06    235.22 o
   6   4 -25      505.88      782.55    151.22 o
   7   4 -25      518.59      133.34    188.93 o
   8   4 -25     3239.57     2470.46    347.40 o
   9   4 -25      632.63      503.24    244.33 o
  10   4 -25     2869.69     3190.25    394.82 o
  11   4 -25      812.82     1254.12    191.46 o
  12   4 -25      598.52      832.12    186.60 o
  13   4 -25      768.97      947.97    199.43 o
  14   4 -25      396.39      141.50    153.75 o
   0   5 -25     4912.91     4773.04    433.56 o
   1   5 -25     1293.00     1515.41    198.08 o
   2   5 -25      589.60      615.78    128.87 o
   3   5 -25     7652.35     8010.36    295.17 o
   4   5 -25     1910.37     1846.69    169.51 o
   5   5 -25      389.04      391.27    112.74 o
   6   5 -25     2384.96     2809.18    239.10 o
   7   5 -25     1518.58     1300.24    288.66 o
   8   5 -25      851.53     1069.08    295.45 o
   9   5 -25      785.02      706.17    273.49 o
  10   5 -25     2190.32     2246.56    368.56 o
  11   5 -25      509.50      242.97    214.01 o
  12   5 -25      417.60      599.25    263.18 o
  13   5 -25      573.73      396.52    251.33 o
   1   6 -25     2482.44     2258.28    191.28 o
   2   6 -25     2676.17     2736.32    202.56 o
   3   6 -25     1005.37      927.97    144.42 o
   4   6 -25     3941.15     3592.48    222.21 o
   5   6 -25     2621.14     2587.40    201.20 o
   6   6 -25      947.02      921.35    179.80 o
   7   6 -25     1828.12     2018.51    228.99 o
   8   6 -25     1645.27     1119.66    305.77 o
   9   6 -25      698.93      616.56    268.24 o
  10   6 -25     1295.70      932.64    296.04 o
  11   6 -25      375.33      388.94    231.11 o
   0   7 -25      921.55     1027.68    185.83 o
   1   7 -25      699.97      768.56    125.57 o
   2   7 -25       19.21        0.00     78.33 o
   3   7 -25     2927.27     3104.14    188.18 o
   4   7 -25      532.36      570.68    136.64 o
   5   7 -25      345.34      206.81    117.79 o
   6   7 -25     1616.25     1550.80    177.86 o
   7   7 -25      445.14      532.97    165.41 o
   8   7 -25       55.27      163.66    240.43 o
   9   7 -25     2319.35     2799.02    419.69 o
   1   8 -25     1360.87     1483.13    158.81 o
   2   8 -25     1175.16      977.34    141.31 o
   3   8 -25     1782.96     1763.66    166.39 o
   4   8 -25      728.45      726.19    135.87 o
   5   8 -25       52.02       99.13    104.38 o
   6   8 -25     1631.95     1554.49    161.73 o
   7   8 -25      114.45      133.34    103.02 o
   0   0 -24    41003.42    40482.75   1118.21 o
   2   0 -24     6544.40     7350.78    302.76 o
   4   0 -24     3609.92     3916.63    237.57 o
   6   0 -24     6515.35     6110.82    419.81 o
   8   0 -24       25.64       55.20    165.41 o
  10   0 -24       17.40      170.27    182.51 o
  12   0 -24     3146.45     3805.40    396.58 o
  14   0 -24      849.14      990.16    304.78 o
  16   0 -24      123.78      132.37    243.16 o
   1   1 -24     1052.43     1048.69    100.69 o
   2   1 -24      841.58      969.76    100.49 o
   3   1 -24      737.82     1051.97    104.38 o
   4   1 -24      856.16      930.49    106.91 o
   5   1 -24      208.54      354.92    123.23 o
   6   1 -24       67.87       56.95    110.60 o
   7   1 -24     8190.89     8517.64    347.31 o
   8   1 -24     2806.47     2857.68    231.53 o
   9   1 -24     7011.68     6304.50    322.00 o
  10   1 -24      209.91       94.08    119.93 o
  11   1 -24      168.33      116.82    134.89 o
  12   1 -24      576.40      501.49    163.47 o
  13   1 -24     1564.08     1217.23    214.79 o
  14   1 -24      294.51      299.14    163.66 o
  15   1 -24     3731.72     3625.05    318.63 o
  16   1 -24      103.54       54.03    165.99 o
   0   2 -24     7304.54     7700.91    302.19 o
   1   2 -24     1808.88     1704.03    120.33 o
   2   2 -24     3485.36     3749.21    159.81 o
   3   2 -24      421.11      455.61     86.30 o
   4   2 -24      422.07      256.18     90.00 o
   5   2 -24     1754.91     1625.48    150.65 o
   6   2 -24     8493.80     8957.11    348.48 o
   7   2 -24     1659.19     1835.21    192.44 o
   8   2 -24      523.54      683.42    156.28 o
   9   2 -24      761.69      463.98    152.97 o
  10   2 -24      134.05      131.59    128.48 o
  11   2 -24      920.80      764.68    175.52 o
  12   2 -24      631.95      622.39    178.63 o
  13   2 -24      434.80      150.06    153.17 o
  14   2 -24      935.99      759.63    191.07 o
  15   2 -24      272.80      114.10    143.25 o
  16   2 -24      881.44     1075.29    233.84 o
   1   3 -24     6656.29     6877.80    202.42 o
   2   3 -24     4515.46     4523.03    171.67 o
   3   3 -24      600.40      746.99     96.41 o
   4   3 -24     4486.05     4669.01    195.78 o
   5   3 -24       20.47       55.40     77.36 o
   6   3 -24      669.35      540.56    100.69 o
   7   3 -24      741.13      722.89    153.95 o
   8   3 -24     1497.22     1444.28    183.50 o
   9   3 -24     3152.54     3073.69    245.14 o
  10   3 -24      371.51      527.14    155.50 o
  11   3 -24       96.98      166.96    138.97 o
  12   3 -24      153.22       29.35    141.89 o
  13   3 -24     4389.06     4705.53    325.25 o
  14   3 -24       14.72       96.21    156.66 o
  15   3 -24     1533.13     1457.68    240.65 o
   0   4 -24     5509.51     4973.76    398.20 o
   1   4 -24     1815.72     1953.62    201.58 o
   2   4 -24      726.85      805.89    161.72 o
   3   4 -24      855.09      886.95    165.61 o
   4   4 -24      429.64      299.53    102.43 o
   5   4 -24     1862.21     2407.71    207.61 o
   6   4 -24     4635.87     4607.15    262.27 o
   7   4 -24     4885.08     4318.29    419.76 o
   8   4 -24     1729.91     1772.23    196.91 o
   9   4 -24      757.73      700.92    158.22 o
  10   4 -24      796.84      667.10    163.08 o
  11   4 -24      595.97      627.05    168.33 o
  12   4 -24     1267.87     1635.91    219.26 o
  13   4 -24     2429.16     2150.17    377.70 o
  14   4 -24     1344.72     1420.34    229.95 o
   1   5 -24     8314.57     7702.56    357.61 o
   2   5 -24     8726.71     8543.19    298.89 o
   3   5 -24      567.73      901.71    137.62 o
   4   5 -24     7147.25     6716.15    281.56 o
   5   5 -24     2170.20     2552.37    225.30 o
   6   5 -24      420.98      428.79    144.42 o
   7   5 -24     4005.00     4127.52    272.37 o
   8   5 -24     5029.82     4854.28    457.66 o
   9   5 -24      371.76      737.06    244.13 o
  10   5 -24      103.94      223.14    210.31 o
  11   5 -24      803.30      871.78    296.62 o
  12   5 -24      705.01      459.12    258.52 o
  13   5 -24      382.18      711.21    280.09 o
   0   6 -24      631.09      739.21    158.03 o
   1   6 -24      461.65      411.68    117.40 o
   2   6 -24     1697.73     1517.19    165.62 o
   3   6 -24     1012.28      936.13    144.23 o
   4   6 -24     1192.58     1163.95    158.81 o
   5   6 -24      620.28      592.65    129.07 o
   6   6 -24      391.53      329.66    147.14 o
   7   6 -24     1597.95     1537.58    203.52 o
   8   6 -24     1460.80     1799.79    213.82 o
   9   6 -24      977.17      665.36    262.22 o
  10   6 -24     1613.98     1526.89    325.20 o
  11   6 -24      495.04      439.87    247.83 o
  12   6 -24     2254.09     2458.45    397.33 o
   1   7 -24     1498.19     1501.23    150.84 o
   2   7 -24      702.43      555.72    112.54 o
   3   7 -24     1430.24     1497.72    144.23 o
   4   7 -24     3247.43     2977.64    208.98 o
   5   7 -24     4081.79     4265.72    244.96 o
   6   7 -24       80.29       19.63    130.42 o
   7   7 -24      512.26      373.00    158.03 o
   8   7 -24     1544.27     1369.04    208.57 o
   9   7 -24      342.07        0.00    209.53 o
  10   7 -24     2157.60     1724.03    353.40 o
   0   8 -24     1056.30     1111.46    206.43 o
   1   8 -24       79.08       22.74     90.96 o
   2   8 -24      332.46      225.86    108.07 o
   3   8 -24      235.56      171.44    100.68 o
   4   8 -24     2503.99     2391.42    180.59 o
   5   8 -24      839.25     1069.46    143.26 o
   6   8 -24      936.14      780.81    130.82 o
   7   8 -24      842.83      727.94    149.67 o
   8   8 -24       31.13      101.46    154.13 o
   1   9 -24     2195.76     1816.18    171.06 o
   2   9 -24     1073.97      885.01    145.78 o
   3   9 -24      357.00      253.46    115.26 o
   2   0 -23    15532.99    14950.19    345.16 o
   4   0 -23    21103.60    21671.94    754.78 o
   6   0 -23     1838.09     2000.67    270.79 o
   8   0 -23    14401.11    13327.18    607.14 o
  10   0 -23     3684.07     3731.30    376.96 o
  12   0 -23     4744.83     4832.26    427.53 o
  14   0 -23     1410.09     1232.78    312.96 o
  16   0 -23     2006.68     2259.95    392.08 o
   0   1 -23      367.19      508.09     94.08 o
   1   1 -23      289.12      330.82     69.20 o
   2   1 -23      657.87      710.64     81.06 o
   3   1 -23     7567.35     7308.94    206.33 o
   4   1 -23     1767.70     1729.69    136.27 o
   5   1 -23     2391.92     2330.83    193.43 o
   6   1 -23     1162.42     1007.29    150.65 o
   7   1 -23     2011.69     2554.32    212.08 o
   8   1 -23      849.19      927.19    158.81 o
   9   1 -23     1249.01     1327.83    184.27 o
  10   1 -23      401.39      477.77    145.78 o
  11   1 -23     6646.85     6913.88    341.05 o
  12   1 -23       35.95        0.00    114.87 o
  13   1 -23     2064.90     1993.66    235.02 o
  14   1 -23      269.59      208.76    160.94 o
  15   1 -23     1033.02     1408.86    230.73 o
  16   1 -23      505.01      358.23    189.13 o
   1   2 -23      882.29     1060.34     97.00 o
   2   2 -23     9771.30    10140.36    240.97 o
   3   2 -23      426.80      401.19     82.41 o
   4   2 -23     2600.18     2771.96    156.69 o
   5   2 -23     2094.21     2393.38    150.85 o
   6   2 -23     2747.82     3083.59    217.15 o
   7   2 -23      583.05      530.06    137.42 o
   8   2 -23     4473.55     4205.29    259.94 o
   9   2 -23      850.48      841.85    160.56 o
  10   2 -23     2990.24     2562.40    232.89 o
  11   2 -23       96.00      170.27    124.40 o
  12   2 -23      486.01      327.52    150.64 o
  13   2 -23      332.32      254.24    150.83 o
  14   2 -23      436.87      412.27    164.63 o
  15   2 -23      556.23      445.31    177.66 o
  16   2 -23     1081.82     1127.98    232.48 o
   0   3 -23     4738.83     4643.11    239.53 o
   1   3 -23     1153.82     1319.67    102.63 o
   2   3 -23      157.42      223.72     70.95 o
   3   3 -23     3136.09     3073.18    150.28 o
   4   3 -23     1025.87      822.62    105.55 o
   5   3 -23     5482.81     5252.80    173.82 o
   6   3 -23     1306.15     1270.88    123.24 o
   7   3 -23      619.07      608.98    137.42 o
   8   3 -23      420.08      531.03    138.39 o
   9   3 -23      166.25      245.10    129.45 o
  10   3 -23     1123.24     1025.94    177.86 o
  11   3 -23     1700.18     1763.47    205.08 o
  12   3 -23      299.42      142.28    135.09 o
  13   3 -23      338.60      213.81    142.09 o
  14   3 -23      129.14       36.15    138.00 o
  15   3 -23      963.15     1038.17    210.71 o
  16   3 -23      501.18       88.83    165.02 o
   1   4 -23      817.66      934.96    165.42 o
   2   4 -23     7249.96     7159.00    329.02 o
   3   4 -23      125.38       91.55     80.86 o
   4   4 -23     1676.03     2082.29    187.78 o
   5   4 -23     5009.80     4974.38    264.81 o
   6   4 -23       29.16        9.14     69.78 o
   7   4 -23     2952.51     3093.51    173.99 o
   8   4 -23     5612.78     5856.40    291.25 o
   9   4 -23     3051.35     3065.31    238.92 o
  10   4 -23     5915.68     5705.93    310.89 o
  11   4 -23     2341.39     2361.87    231.91 o
  12   4 -23      418.88      319.16    152.58 o
  13   4 -23      401.60      346.76    157.83 o
  14   4 -23      349.71      416.73    168.13 o
  15   4 -23     1575.36     1805.43    249.01 o
   0   5 -23     7863.65     7638.09    497.03 o
   1   5 -23     4871.60     4682.69    281.91 o
   2   5 -23      675.55      676.82    122.26 o
   3   5 -23     3204.43     2845.30    184.88 o
   4   5 -23     4357.62     4078.67    213.66 o
   5   5 -23     1962.02     1607.41    189.34 o
   6   5 -23     2293.14     2226.78    208.58 o
   7   5 -23      394.50      399.05    136.26 o
   8   5 -23       90.21      142.86    204.48 o
   9   5 -23      323.99      740.17    248.21 o
  10   5 -23      702.25      902.49    280.10 o
  11   5 -23     2837.88     3198.60    406.68 o
  12   5 -23      381.99      166.58    207.98 o
  13   5 -23       52.34       42.18    203.12 o
  14   5 -23      486.80      516.45    249.77 o
   1   6 -23      868.41      939.43    137.81 o
   2   6 -23     3624.99     3425.85    210.93 o
   3   6 -23      237.18      292.53    106.71 o
   4   6 -23     1356.16     1467.20    159.01 o
   5   6 -23     1355.46     1260.96    210.91 o
   6   6 -23     1138.31     1105.44    182.33 o
   7   6 -23      617.55      625.50    159.97 o
   8   6 -23     2858.87     2716.12    239.30 o
   9   6 -23      414.51      369.89    222.75 o
  10   6 -23     2889.44     3178.39    405.32 o
  11   6 -23      327.09      227.61    225.28 o
  12   6 -23      262.22      469.80    255.60 o
  13   6 -23      402.23      634.43    269.40 o
   0   7 -23      416.30      468.24    156.28 o
   1   7 -23      612.37      666.32    115.85 o
   2   7 -23      560.57      539.39    111.77 o
   3   7 -23      449.79      271.15     96.60 o
   4   7 -23      925.05     1097.65    149.67 o
   5   7 -23      851.51      874.50    143.64 o
   6   7 -23      691.54     1027.08    188.93 o
   7   7 -23     1180.78     1351.72    202.74 o
   8   7 -23      496.62      414.40    159.58 o
   9   7 -23       22.10       34.40    129.06 o
  10   7 -23       93.49        0.00    185.04 o
  11   7 -23     1054.51      672.16    279.71 o
   1   8 -23      466.81      578.26    121.09 o
   2   8 -23      986.39     1076.66    138.20 o
   3   8 -23      364.34      414.40    115.07 o
   4   8 -23      597.96      444.34    111.96 o
   5   8 -23      258.08      304.97    110.01 o
   6   8 -23      234.89       44.12     95.05 o
   7   8 -23     1417.66     1118.28    167.17 o
   8   8 -23      450.31      408.96    163.47 o
   9   8 -23      440.80      560.57    174.74 o
   0   9 -23     2525.19     2859.71    275.84 o
   1   9 -23      483.43      556.49    124.01 o
   2   9 -23     1736.03     1839.27    169.70 o
   3   9 -23     1224.31     1062.68    145.59 o
   4   9 -23      169.39      273.87    117.01 o
   5   9 -23     1068.27     1338.49    157.06 o
   0   0 -22    20961.58    19984.16    490.52 o
   2   0 -22     3774.50     3496.05    166.81 o
   4   0 -22     1145.32     1476.34    154.34 o
   6   0 -22     3713.23     3798.48    329.73 o
   8   0 -22     8824.58     9251.11    501.16 o
  10   0 -22     6806.48     7027.25    471.53 o
  12   0 -22       13.14        0.00    157.24 o
  14   0 -22     5973.71     6198.77    516.01 o
  16   0 -22     3575.75     3801.93    450.04 o
   1   1 -22    17072.93    16760.35    252.59 o
   2   1 -22      665.12      768.57     70.56 o
   3   1 -22     3261.45     3514.57    124.81 o
   4   1 -22     2075.16     2067.01    142.10 o
   5   1 -22    10710.39    10572.28    291.95 o
   6   1 -22     1520.99     1890.42    142.49 o
   7   1 -22     4383.57     5163.07    263.83 o
   8   1 -22     2156.27     2119.87    197.12 o
   9   1 -22     1602.93     1531.77    183.11 o
  10   1 -22      135.94      133.53    117.40 o
  11   1 -22     3307.02     3470.13    261.86 o
  12   1 -22     1898.11     1925.23    212.66 o
  13   1 -22     1857.10     2020.27    231.32 o
  14   1 -22      172.34      110.40    151.41 o
  15   1 -22      823.01      798.11    195.54 o
  16   1 -22     1014.40     1455.89    238.89 o
  17   1 -22      184.88      183.87    170.66 o
   0   2 -22      475.91      916.28    127.32 o
   1   2 -22      108.52      154.91     64.73 o
   2   2 -22      658.60      780.43     87.66 o
   3   2 -22     1137.18     1228.50    102.44 o
   4   2 -22     1988.03     2018.78    140.94 o
   5   2 -22     2599.78     2877.72    204.32 o
   6   2 -22     3125.39     3480.08    164.27 o
   7   2 -22     4045.42     4051.65    243.99 o
   8   2 -22     2394.19     2553.40    210.14 o
   9   2 -22     3203.48     2992.09    228.43 o
  10   2 -22     1113.05     1269.11    177.66 o
  11   2 -22      604.47      630.55    160.55 o
  12   2 -22      171.16      202.53    135.48 o
  13   2 -22      938.64     1129.73    194.18 o
  14   2 -22     7290.47     7077.26    368.27 o
  15   2 -22      466.84      927.74    208.17 o
  16   2 -22     2059.29     1786.62    246.10 o
  17   2 -22      394.28      707.90    210.12 o
   1   3 -22    10128.62    10020.47    229.70 o
   2   3 -22     4703.42     4477.67    157.29 o
   3   3 -22     1000.76     1073.37     94.47 o
   4   3 -22       32.06      172.41     73.28 o
   5   3 -22     5056.26     4929.58    163.71 o
   6   3 -22     1997.05     1966.86    140.16 o
   7   3 -22     2732.88     2831.06    159.60 o
   8   3 -22     1811.39     1771.86    181.95 o
   9   3 -22     3193.60     2660.23    215.21 o
  10   3 -22       36.46       46.84    116.04 o
  11   3 -22     1454.73     1699.11    204.88 o
  12   3 -22      874.67      757.10    164.25 o
  13   3 -22     2601.52     2708.89    251.16 o
  14   3 -22      239.82      246.66    152.58 o
  15   3 -22      966.25      766.04    194.77 o
  16   3 -22      886.14      810.94    206.23 o
   0   4 -22     1834.69     1937.11    271.95 o
   1   4 -22     3776.52     3788.17    248.46 o
   2   4 -22     1492.56     1441.77    180.97 o
   3   4 -22     4857.10     5105.46    212.70 o
   4   4 -22      945.86      988.42    111.77 o
   5   4 -22     3426.60     3380.77    171.66 o
   6   4 -22      520.35      420.63     92.52 o
   7   4 -22     4279.17     4000.91    185.47 o
   8   4 -22     4024.40     3705.13    241.85 o
   9   4 -22      542.88      796.74    153.94 o
  10   4 -22      650.42      778.86    160.94 o
  11   4 -22      816.23      908.13    179.60 o
  12   4 -22      737.59      781.20    178.63 o
  13   4 -22      356.23      527.14    158.22 o
  14   4 -22      904.18     1167.24    204.49 o
  15   4 -22      969.26     1192.31    222.17 o
  16   4 -22      898.72      595.18    191.66 o
   1   5 -22     2477.48     2516.48    216.95 o
   2   5 -22     1129.16     1180.48    135.29 o
   3   5 -22      620.83      750.10    118.57 o
   4   5 -22     2689.58     2670.85    213.84 o
   5   5 -22     2239.00     1896.51    195.37 o
   6   5 -22     3048.07     3524.71    242.42 o
   7   5 -22     1466.75     1740.91    191.47 o
   8   5 -22     1770.53     1892.36    197.11 o
   9   5 -22      435.10      688.08    245.49 o
  10   5 -22      303.93      227.61    191.85 o
  11   5 -22     1146.37     1303.32    307.90 o
  12   5 -22     1049.23     1098.05    304.98 o
  13   5 -22     2215.13     2191.55    365.26 o
  14   5 -22      416.51      370.86    256.77 o
  15   5 -22      822.43      561.16    281.07 o
   0   6 -22     3184.29     3157.31    243.20 o
   1   6 -22     3108.17     2816.32    190.13 o
   2   6 -22     1853.88     2176.96    172.62 o
   3   6 -22     5043.68     5014.19    234.28 o
   4   6 -22      303.93      240.24    102.24 o
   5   6 -22      441.57      258.32    131.79 o
   6   6 -22     1248.87     1169.01    176.50 o
   7   6 -22     2798.48     3158.19    244.94 o
   8   6 -22     1647.04     1458.09    195.16 o
   9   6 -22       59.20        5.25    124.01 o
  10   6 -22     1670.59     1552.94    315.49 o
  11   6 -22     1381.62      596.36    250.17 o
  12   6 -22       56.87      345.39    238.30 o
  13   6 -22     1295.72     1016.22    296.24 o
   1   7 -22     1837.65     1797.12    146.96 o
   2   7 -22      926.24      705.21    113.13 o
   3   7 -22      528.24      614.03    110.21 o
   4   7 -22     1259.26     1065.02    149.48 o
   5   7 -22     1294.92     1227.13    193.02 o
   6   7 -22      504.76      321.30    145.78 o
   7   7 -22     2241.08     2136.75    228.60 o
   8   7 -22       38.96       92.71    124.20 o
   9   7 -22      584.75      330.24    149.67 o
  10   7 -22     2708.04     2478.34    367.21 o
  11   7 -22      154.38      346.95    240.05 o
  12   7 -22      480.53      444.34    255.60 o
   0   8 -22      886.89      760.41    171.64 o
   1   8 -22     1058.76      982.20    131.98 o
   2   8 -22      101.79       94.08     90.38 o
   3   8 -22      530.77      527.14    113.51 o
   4   8 -22     1823.24     1826.07    157.65 o
   5   8 -22      695.66      603.93    118.96 o
   6   8 -22     2004.27     2145.27    206.05 o
   7   8 -22      365.30      297.20    124.01 o
   8   8 -22      153.57      136.84    143.06 o
   9   8 -22       70.56        0.00    133.53 o
  10   8 -22      245.09      206.62    146.94 o
   1   9 -22       20.07       20.99     94.27 o
   2   9 -22     1344.27     1219.16    149.48 o
   3   9 -22      194.96      204.48    101.85 o
   4   9 -22      739.95      782.17    132.18 o
   5   9 -22      934.32      828.05    134.12 o
   6   9 -22       52.93       58.31     97.38 o
   7   9 -22      456.09      307.89    138.98 o
   2   0 -21     4071.25     4114.24    149.71 o
   4   0 -21     5043.97     5702.44    251.80 o
   6   0 -21      990.14      953.64    196.13 o
   8   0 -21     4275.87     3875.59    332.85 o
  10   0 -21    12078.11    11728.63    580.41 o
  12   0 -21     6860.05     7460.78    488.44 o
  14   0 -21     1745.02     1386.95    308.10 o
  16   0 -21     4023.82     3863.46    447.14 o
  18   0 -21     4173.69     3898.44    493.02 o
   0   1 -21     3922.80     3746.54    142.90 o
   1   1 -21     5007.19     5047.81    123.66 o
   2   1 -21      858.41      880.93     65.70 o
   3   1 -21    14067.52    13740.03    222.58 o
   4   1 -21     8351.96     8210.97    212.37 o
   5   1 -21     3847.81     4092.92    181.00 o
   6   1 -21      225.09      335.68     84.36 o
   7   1 -21     2757.81     2628.53    197.13 o
   8   1 -21      257.90      388.16    122.26 o
   9   1 -21     3328.79     3380.95    231.54 o
  10   1 -21     2189.33     2096.54    201.20 o
  11   1 -21     2662.75     3052.06    240.86 o
  12   1 -21        6.35       93.69    126.53 o
  13   1 -21      347.58      295.45    138.59 o
  14   1 -21      689.02      625.11    178.24 o
  15   1 -21       57.72      220.03    159.97 o
  16   1 -21      476.58      536.86    176.10 o
  17   1 -21     2161.72     2233.14    266.31 o
   1   2 -21     2308.97     2305.78    105.36 o
   2   2 -21      842.93      754.78     74.06 o
   3   2 -21      833.42      874.90     86.30 o
   4   2 -21     6056.32     6417.76    184.14 o
   5   2 -21     5472.65     5582.35    208.63 o
   6   2 -21     3180.86     3106.07    134.14 o
   7   2 -21      433.51      359.20    114.68 o
   8   2 -21     4742.84     4675.74    256.84 o
   9   2 -21     3295.92     3337.00    237.76 o
  10   2 -21     6271.10     6112.41    303.13 o
  11   2 -21      327.93      156.86    117.01 o
  12   2 -21     5591.44     4832.13    297.28 o
  13   2 -21       90.56      157.63    134.31 o
  14   2 -21      387.02      537.64    171.63 o
  15   2 -21      170.27      239.46    164.83 o
  16   2 -21      358.78      414.40    176.68 o
  17   2 -21      153.36      340.93    178.43 o
   0   3 -21     1869.44     1879.20    155.51 o
   1   3 -21     5912.19     5719.83    170.72 o
   2   3 -21     1514.11     1403.29    100.11 o
   3   3 -21     1523.64     1661.83    117.41 o
   4   3 -21     1425.44     1548.68    117.99 o
   5   3 -21      466.56      572.04     92.72 o
   6   3 -21     2063.85     1975.43    134.13 o
   7   3 -21      711.81      752.24     99.52 o
   8   3 -21     1224.38     1179.91    158.62 o
   9   3 -21     2129.82     1921.96    192.84 o
  10   3 -21     2736.37     2727.42    229.00 o
  11   3 -21     4665.43     4811.48    284.05 o
  12   3 -21      159.71      161.52    135.09 o
  13   3 -21       92.75      282.23    137.81 o
  14   3 -21     1010.73     1401.28    208.37 o
  15   3 -21      906.82     1185.70    214.59 o
  16   3 -21      782.14      782.36    199.82 o
  17   3 -21      853.34      575.94    199.43 o
   1   4 -21      568.93      661.46    140.15 o
   2   4 -21     3007.47     3301.21    224.93 o
   3   4 -21      237.47      202.34     76.78 o
   4   4 -21     4632.24     4476.25    193.65 o
   5   4 -21     4579.90     4308.62    184.51 o
   6   4 -21      477.15      530.45     93.11 o
   7   4 -21     4641.54     4875.72    198.12 o
   8   4 -21     4094.05     4328.07    191.50 o
   9   4 -21     5873.03     5498.00    280.57 o
  10   4 -21     5616.69     5397.16    291.25 o
  11   4 -21     4443.79     4435.59    276.26 o
  12   4 -21     1902.58     2021.83    222.19 o
  13   4 -21      761.74      704.42    174.74 o
  14   4 -21     1930.36     1994.81    231.71 o
  15   4 -21      333.76      392.24    171.63 o
  16   4 -21     1233.93     1177.17    228.98 o
   0   5 -21     7703.88     7482.84    453.87 o
   1   5 -21       44.89       30.52     96.80 o
   2   5 -21      742.78      823.19    118.57 o
   3   5 -21      898.64      899.20    123.24 o
   4   5 -21      819.77      790.54    148.31 o
   5   5 -21     3117.41     3234.11    227.06 o
   6   5 -21      819.44      911.63    158.81 o
   7   5 -21     3134.03     2989.73    221.62 o
   8   5 -21     1796.37     1984.12    192.83 o
   9   5 -21     3023.22     2575.04    349.73 o
  10   5 -21     1192.20     1377.58    293.13 o
  11   5 -21      221.12      136.64    191.26 o
  12   5 -21      155.33       77.36    198.65 o
  13   5 -21      358.18      493.51    248.99 o
  14   5 -21     2271.69     2157.54    369.34 o
  15   5 -21     1192.01     1464.46    333.94 o
   1   6 -21     2434.29     1948.82    164.26 o
   2   6 -21    11545.88    11023.38    329.67 o
   3   6 -21      287.62      355.90    107.68 o
   4   6 -21     5884.61     5702.35    299.43 o
   5   6 -21     5194.69     5583.51    300.00 o
   6   6 -21      355.66      360.76    132.37 o
   7   6 -21      558.16      528.70    141.89 o
   8   6 -21     6427.50     5747.13    301.18 o
   9   6 -21      725.86      676.43    159.39 o
  10   6 -21      368.50      109.43    193.98 o
  11   6 -21      787.90      630.36    259.10 o
  12   6 -21      265.05      145.58    209.34 o
  13   6 -21      287.82      175.32    218.47 o
  14   6 -21      794.43      830.18    285.54 o
   0   7 -21     1161.30     1060.74    176.50 o
   1   7 -21     1836.49     1799.07    146.37 o
   2   7 -21      578.47      458.34    105.74 o
   3   7 -21      126.65       68.03     84.75 o
   4   7 -21       35.48      165.99    107.49 o
   5   7 -21       40.62       82.41    119.73 o
   6   7 -21      202.13       41.21    128.09 o
   7   7 -21     2276.37     2442.53    227.83 o
   8   7 -21      972.24      672.36    164.64 o
   9   7 -21       19.74      121.09    140.33 o
  10   7 -21       67.04      262.20    137.42 o
  11   7 -21     1621.11     1724.19    327.93 o
  12   7 -21      565.49      737.46    282.43 o
  13   7 -21     4153.12     4819.54    487.18 o
   1   8 -21      205.72      231.50     97.57 o
   2   8 -21     4688.17     4467.49    210.36 o
   3   8 -21      140.15      160.94     95.44 o
   4   8 -21     6083.84     5742.47    230.79 o
   5   8 -21     1131.40     1145.68    135.09 o
   6   8 -21      303.29      274.84    122.07 o
   7   8 -21     2147.98     2070.83    192.25 o
   8   8 -21     3661.07     3323.14    275.08 o
   9   8 -21       99.55      380.38    157.83 o
  10   8 -21      507.15      552.02    180.38 o
  11   8 -21      734.93      879.74    284.57 o
   0   9 -21     2166.15     1619.65    224.52 o
   1   9 -21     2934.65     2566.24    178.46 o
   2   9 -21      215.91      185.24    103.21 o
   3   9 -21      173.60      309.05    115.07 o
   4   9 -21      137.97       66.67    100.68 o
   5   9 -21      776.71      727.74    126.93 o
   6   9 -21      205.66      399.82    113.90 o
   7   9 -21     1633.22     1867.25    198.85 o
   8   9 -21      888.34      852.93    163.86 o
   1  10 -21      369.81      312.75    118.76 o
   2  10 -21     2536.88     2622.35    192.84 o
   3  10 -21      342.56      305.94    120.32 o
   0   0 -20     6679.45     6561.50    251.25 o
   2   0 -20     1974.91     1750.94    102.84 o
   4   0 -20     8527.96     8531.83    242.72 o
   6   0 -20     6720.28     6604.02    273.80 o
   8   0 -20     3656.81     3541.27    314.95 o
  10   0 -20     4135.24     3945.32    357.53 o
  12   0 -20     2413.66     2522.09    316.28 o
  14   0 -20      355.45      103.60    187.76 o
  16   0 -20     2587.24     2866.92    400.65 o
  18   0 -20     1032.06      918.44    303.42 o
   1   1 -20     7081.31     7199.33    132.24 o
   2   1 -20      234.16      141.50     40.82 o
   3   1 -20      956.21     1226.94     74.64 o
   4   1 -20     1969.11     2108.42    103.61 o
   5   1 -20     3530.57     3651.54    146.20 o
   6   1 -20     1873.47     2025.97    138.02 o
   7   1 -20     1232.22     1179.72    120.52 o
   8   1 -20       26.81      196.51    105.93 o
   9   1 -20     2346.68     2504.62    205.48 o
  10   1 -20      900.15     1078.03    162.89 o
  11   1 -20     3758.64     4361.43    272.57 o
  12   1 -20      625.97      705.20    191.65 o
  13   1 -20     8315.90     8034.79    366.55 o
  14   1 -20      182.61      363.67    145.97 o
  15   1 -20     1128.72     1131.88    205.85 o
  16   1 -20     2661.32     2248.18    258.55 o
  17   1 -20      880.03     1129.72    229.56 o
  18   1 -20      450.71      341.32    186.40 o
   0   2 -20    17650.62    17429.85    346.62 o
   1   2 -20      939.05     1032.95     70.95 o
   2   2 -20     2415.14     2294.34     93.51 o
   3   2 -20     4076.51     3775.55    138.43 o
   4   2 -20     5635.04     5633.87    202.03 o
   5   2 -20     2364.75     2562.78    149.11 o
   6   2 -20      191.15      181.35     59.28 o
   7   2 -20     8214.02     7689.46    224.42 o
   8   2 -20     2976.84     2796.33    203.54 o
   9   2 -20     1174.33      996.60    151.81 o
  10   2 -20     6411.64     6449.10    308.78 o
  11   2 -20      863.49      638.53    152.59 o
  12   2 -20     1870.86     1654.45    201.19 o
  13   2 -20      345.30      413.04    149.08 o
  14   2 -20     1875.84     1875.85    221.41 o
  15   2 -20      391.22      577.68    166.77 o
  16   2 -20     1296.71     1336.37    227.04 o
  17   2 -20      134.19      146.17    168.52 o
  18   2 -20      642.09      739.21    198.85 o
   1   3 -20     2952.51     2866.76    123.45 o
   2   3 -20     4520.06     4571.05    151.27 o
   3   3 -20     1780.85     1787.83    117.61 o
   4   3 -20       48.04       61.42     59.48 o
   5   3 -20     1744.49     1702.48    121.88 o
   6   3 -20     3406.13     3382.96    159.42 o
   7   3 -20     8503.71     8664.76    247.18 o
   8   3 -20     4088.16     4256.00    237.19 o
   9   3 -20      848.86      756.72    138.98 o
  10   3 -20     1491.00     1589.69    184.47 o
  11   3 -20     5286.50     5128.21    284.45 o
  12   3 -20     1615.94     1736.65    207.80 o
  13   3 -20     1592.15     1668.41    206.44 o
  14   3 -20      436.21      609.94    167.55 o
  15   3 -20      959.96     1033.51    200.60 o
  16   3 -20      779.16      967.41    208.76 o
  17   3 -20     1205.91      831.75    201.38 o
   0   4 -20      310.99      421.40    164.63 o
   1   4 -20      554.67      602.95     90.00 o
   2   4 -20     3237.88     3070.13    153.78 o
   3   4 -20      729.90      887.92     97.58 o
   4   4 -20     3461.71     3311.04    158.06 o
   5   4 -20      340.63      205.06     73.86 o
   6   4 -20     1317.61     1751.99    129.27 o
   7   4 -20     4541.54     4480.27    187.03 o
   8   4 -20      528.66      470.39     90.19 o
   9   4 -20      449.17      543.47    128.87 o
  10   4 -20     1157.93     1345.51    173.97 o
  11   4 -20      708.99      581.96    147.14 o
  12   4 -20     2087.81     1861.29    210.52 o
  13   4 -20      856.78      737.86    174.94 o
  14   4 -20     1062.34     1205.54    195.16 o
  15   4 -20     1594.14     1866.28    239.29 o
  16   4 -20      448.02      397.10    176.10 o
  17   4 -20     3296.71     2929.59    294.51 o
   1   5 -20     8141.45     7954.73    262.92 o
   2   5 -20     4870.77     4810.35    209.40 o
   3   5 -20     1946.74     2439.82    199.06 o
   4   5 -20      844.30      605.68    128.68 o
   5   5 -20     3554.76     3736.57    232.13 o
   6   5 -20     2426.23     1913.45    186.43 o
   7   5 -20     6346.60     6486.15    290.49 o
   8   5 -20     2065.51     1929.14    186.03 o
   9   5 -20      655.32      571.66    132.56 o
  10   5 -20      155.55      101.27    167.94 o
  11   5 -20      843.25      490.41    223.15 o
  12   5 -20     2013.31     1490.19    199.25 o
  13   5 -20      334.99      562.51    165.22 o
  14   5 -20      342.14      120.32    150.64 o
  15   5 -20      819.78      514.51    182.71 o
  16   5 -20     1723.53     1369.44    336.87 o
   0   6 -20     5681.35     5603.80    282.12 o
   1   6 -20      383.36      539.00     98.16 o
   2   6 -20     1310.49     1482.18    146.76 o
   3   6 -20     2930.96     2502.35    174.18 o
   4   6 -20     1200.99     1182.62    166.59 o
   5   6 -20      620.53      930.28    161.33 o
   6   6 -20     2840.00     2797.42    223.56 o
   7   6 -20     2222.37     2290.73    207.61 o
   8   6 -20     1864.46     1786.63    193.03 o
   9   6 -20     1121.35     1349.20    178.25 o
  10   6 -20      232.13      346.56    136.25 o
  11   6 -20      626.53     1238.56    294.09 o
  12   6 -20     1206.33     1189.22    286.52 o
  13   6 -20      609.56      645.71    239.47 o
  14   6 -20     1482.66     1456.32    331.03 o
  15   6 -20       97.40      136.84    211.28 o
   1   7 -20     2693.61     2754.04    162.13 o
   2   7 -20      560.31      824.54    113.90 o
   3   7 -20      829.54      649.61    106.91 o
   4   7 -20     1278.47     1091.65    140.73 o
   5   7 -20     4831.44     5028.67    298.82 o
   6   7 -20       59.36       35.96    115.65 o
   7   7 -20     4667.10     4698.28    290.26 o
   8   7 -20     2166.88     1999.11    211.69 o
   9   7 -20     2379.52     2576.48    231.33 o
  10   7 -20      634.12      390.50    149.86 o
  11   7 -20     1312.51     1326.65    290.02 o
  12   7 -20      872.41      585.66    267.07 o
  13   7 -20      207.41      302.64    233.44 o
   0   8 -20     4076.38     4620.95    296.09 o
   1   8 -20      684.07      835.62    121.48 o
   2   8 -20        2.38       20.99     77.75 o
   3   8 -20      817.88      829.60    122.46 o
   4   8 -20     1084.51     1086.39    130.82 o
   5   8 -20      458.78      400.99    123.62 o
   6   8 -20     2247.75     2068.52    185.84 o
   7   8 -20      369.18      197.87    121.87 o
   8   8 -20     1895.57     2035.43    222.96 o
   9   8 -20      325.60      358.81    153.94 o
  10   8 -20     2516.96     2688.45    255.82 o
  11   8 -20      708.73      510.43    250.36 o
   1   9 -20     5193.77     5289.18    232.33 o
   2   9 -20       13.99      172.79     97.18 o
   3   9 -20       71.19       81.05     90.96 o
   4   9 -20      787.90     1080.34    136.84 o
   5   9 -20     1844.14     1999.46    164.65 o
   6   9 -20      126.15      261.82    103.79 o
   7   9 -20     2469.58     2228.70    210.53 o
   8   9 -20     1479.24     1475.95    187.19 o
   9   9 -20      766.58      717.83    154.92 o
   0  10 -20      214.36      140.72    153.75 o
   1  10 -20       79.62       30.32    102.63 o
   2  10 -20      266.45      195.34    108.26 o
   3  10 -20     1730.07     1642.75    165.42 o
   4  10 -20     1600.32     1620.58    163.87 o
   5  10 -20     2161.47     2210.39    186.61 o
   2   0 -19    40925.27    40136.74    513.99 o
   4   0 -19    13002.06    13420.50    300.98 o
   6   0 -19     3084.58     2895.76    183.72 o
   8   0 -19     7208.65     7131.53    406.43 o
  10   0 -19    10713.89    10148.38    527.48 o
  12   0 -19      300.45      371.25    192.23 o
  14   0 -19     4244.55     3956.32    406.32 o
  16   0 -19     1922.92     2111.05    350.29 o
  18   0 -19     1237.19     1211.18    336.47 o
   0   1 -19     5013.47     4844.60    149.72 o
   1   1 -19      319.76      363.67     43.15 o
   2   1 -19      473.99      457.95     47.43 o
   3   1 -19      531.12      531.04     55.40 o
   4   1 -19     2072.78     1914.44     95.64 o
   5   1 -19     1450.76     1321.46     85.92 o
   6   1 -19     4577.60     4604.93    163.52 o
   7   1 -19     5682.82     5694.12    206.89 o
   8   1 -19     4683.85     4695.28    195.21 o
   9   1 -19     3558.59     3640.00    227.46 o
  10   1 -19     3092.83     3105.45    225.51 o
  11   1 -19     7346.77     7094.48    319.29 o
  12   1 -19     1219.18     1452.23    185.83 o
  13   1 -19     5978.54     6238.02    322.76 o
  14   1 -19      387.39      505.37    156.28 o
  15   1 -19      611.56      697.81    176.10 o
  16   1 -19      620.64      535.50    183.68 o
  17   1 -19     3322.49     3326.59    305.40 o
  18   1 -19      411.33      372.22    186.21 o
   1   2 -19      452.29      443.57     49.18 o
   2   2 -19    24552.88    23963.37    273.59 o
   3   2 -19     2903.41     2939.30    100.32 o
   4   2 -19    16927.91    17000.40    302.42 o
   5   2 -19     4048.92     4080.78    147.76 o
   6   2 -19      147.00       87.86     48.59 o
   7   2 -19      474.72      427.43     63.56 o
   8   2 -19    23440.68    24526.77    572.71 o
   9   2 -19     1068.11      982.60    145.59 o
  10   2 -19    11149.49     9586.58    358.27 o
  11   2 -19     1335.29      865.98    163.09 o
  12   2 -19      204.59      427.42    133.73 o
  13   2 -19      975.76      903.48    173.58 o
  14   2 -19     2624.60     2772.67    251.74 o
  15   2 -19     1530.77     1301.79    205.08 o
  16   2 -19      329.12      197.87    151.80 o
  17   2 -19      139.10      304.00    165.21 o
  18   2 -19      107.38      331.79    184.85 o
   0   3 -19     5471.39     5129.30    210.59 o
   1   3 -19      309.63      517.23     60.84 o
   2   3 -19       95.68      236.35     51.70 o
   3   3 -19     3983.06     4076.68    136.68 o
   4   3 -19    11611.92    11712.85    208.14 o
   5   3 -19     3004.56     3111.32    128.50 o
   6   3 -19     2344.90     2526.41    120.92 o
   7   3 -19     8136.03     8037.72    232.01 o
   8   3 -19     2042.68     1990.01    141.13 o
   9   3 -19     1178.32     1316.75    157.64 o
  10   3 -19     2213.45     2539.96    203.92 o
  11   3 -19     8069.84     8108.96    342.83 o
  12   3 -19     1687.60     1602.53    193.03 o
  13   3 -19     4741.41     5038.37    309.71 o
  14   3 -19     1382.06     1411.61    201.96 o
  15   3 -19     1381.77     1313.64    207.80 o
  16   3 -19       83.07      198.84    146.36 o
  17   3 -19      720.53      662.82    197.29 o
  18   3 -19     1362.17     1499.26    254.25 o
   1   4 -19     3590.92     3987.49    178.86 o
   2   4 -19     5205.23     5656.40    190.55 o
   3   4 -19     6221.17     6283.67    199.70 o
   4   4 -19    13662.06    13588.63    302.32 o
   5   4 -19     3075.82     2971.92    148.14 o
   6   4 -19     1111.06     1173.49    109.05 o
   7   4 -19     2687.08     2877.53    153.58 o
   8   4 -19     4327.79     4320.60    185.48 o
   9   4 -19     9224.31     9413.57    282.96 o
  10   4 -19     4447.46     4055.19    247.69 o
  11   4 -19     1408.64     1191.96    170.09 o
  12   4 -19      968.01      811.34    166.97 o
  13   4 -19     1159.17     1185.33    185.63 o
  14   4 -19     1280.32     1098.65    193.02 o
  15   4 -19     1130.35      763.33    183.88 o
  16   4 -19     1041.68     1109.71    208.18 o
  17   4 -19      457.89      486.71    180.38 o
   0   5 -19    10976.89    11102.48    529.06 o
   1   5 -19     1336.41     1374.31    131.02 o
   2   5 -19     2821.15     2855.99    165.63 o
   3   5 -19     1390.08     1394.53    160.76 o
   4   5 -19      637.16      518.21    113.71 o
   5   5 -19      263.11      150.83    102.05 o
   6   5 -19     8439.54     8539.90    331.57 o
   7   5 -19     1039.14     1167.65    153.37 o
   8   5 -19      214.32      266.48    116.04 o
   9   5 -19     6690.47     6751.64    298.08 o
  10   5 -19     1611.22     1488.61    175.14 o
  11   5 -19      201.10      267.45    130.03 o
  12   5 -19      165.57       44.71    119.54 o
  13   5 -19     1283.56      766.06    171.83 o
  14   5 -19      100.72      195.15    149.28 o
  15   5 -19       44.84        0.00    180.57 o
  16   5 -19      601.05      677.20    281.45 o
   1   6 -19      335.23      355.51     83.58 o
   2   6 -19     4274.97     4264.59    205.89 o
   3   6 -19      591.55      689.65    115.07 o
   4   6 -19      243.73      339.18    116.23 o
   5   6 -19       78.54      168.71    115.46 o
   6   6 -19        9.26        0.00     96.60 o
   7   6 -19     4140.06     3873.32    250.41 o
   8   6 -19      594.26      540.75    144.81 o
   9   6 -19     5715.59     5972.09    299.62 o
  10   6 -19      631.61      750.09    154.92 o
  11   6 -19      116.71      431.31    213.81 o
  12   6 -19     1651.76     2539.64    349.70 o
  13   6 -19     2942.39     3216.30    396.38 o
  14   6 -19      251.75      170.46    211.67 o
  15   6 -19     1670.34     1263.69    318.79 o
   0   7 -19     8488.04     7950.24    344.98 o
   1   7 -19      309.00      404.10     96.41 o
   2   7 -19     1415.67     1356.80    126.54 o
   3   7 -19     7261.04     7128.30    235.09 o
   4   7 -19     1020.49     1170.36    144.04 o
   5   7 -19     2230.58     1950.15    207.42 o
   6   7 -19     5114.35     5279.17    296.11 o
   7   7 -19      895.44      926.99    168.72 o
   8   7 -19      101.22      159.58    125.37 o
   9   7 -19      741.39      804.91    167.75 o
  10   7 -19      230.18      186.21    136.06 o
  11   7 -19      397.76      498.95    150.44 o
  12   7 -19      653.25      379.03    220.81 o
  13   7 -19      193.47      124.59    218.08 o
  14   7 -19      756.90      707.53    273.68 o
   1   8 -19      287.62      304.39     94.27 o
   2   8 -19      729.96      820.85    117.60 o
   3   8 -19      952.61      862.65    121.29 o
   4   8 -19      800.03      742.91    114.68 o
   5   8 -19      757.10     1260.14    161.33 o
   6   8 -19      437.74      311.77    118.96 o
   7   8 -19     2665.39     2596.93    201.00 o
   8   8 -19      668.22      700.33    138.98 o
   9   8 -19      603.46      727.16    172.80 o
  10   8 -19     1473.69     1590.25    212.65 o
  11   8 -19      139.22      381.35    167.94 o
  12   8 -19      958.63      845.93    281.07 o
   0   9 -19     2792.82     2410.71    242.02 o
   1   9 -19      826.03      728.33    120.51 o
   2   9 -19      369.80      304.97    101.07 o
   3   9 -19      634.84      563.49    113.71 o
   4   9 -19       11.57      124.20     92.91 o
   5   9 -19      470.03      601.20    117.01 o
   6   9 -19     1304.33     1327.82    168.92 o
   7   9 -19      427.73      323.24    130.23 o
   8   9 -19      637.92      679.53    151.22 o
   9   9 -19     1085.45     1027.88    162.70 o
  10   9 -19      707.30      515.09    150.45 o
   1  10 -19     3853.70     3761.15    208.99 o
   2  10 -19      509.70      726.18    133.53 o
   3  10 -19      335.96      335.49    113.90 o
   4  10 -19       78.38       20.41     95.05 o
   5  10 -19     2198.57     2277.85    181.37 o
   6  10 -19      473.46      409.74    122.26 o
   0   0 -18    10869.71    11212.38    315.16 o
   2   0 -18     2070.06     1950.82     99.92 o
   4   0 -18     3980.65     4032.48    162.35 o
   6   0 -18     5218.23     5118.16    185.31 o
   8   0 -18     1661.09     1662.24    231.33 o
  10   0 -18     5734.93     5938.60    393.35 o
  12   0 -18      610.81      478.36    191.27 o
  14   0 -18     6517.98     7130.27    488.24 o
  16   0 -18     4135.50     4063.18    436.06 o
  18   0 -18      166.68      126.15    234.22 o
   1   1 -18    21528.27    20895.66    229.37 o
   2   1 -18     1669.82     1726.42     72.32 o
   3   1 -18      141.95      359.98     49.18 o
   4   1 -18      606.82      693.74     61.03 o
   5   1 -18    12423.21    12535.20    222.96 o
   6   1 -18     1209.59     1333.30     71.92 o
   7   1 -18     1018.51     1139.28     76.00 o
   8   1 -18     2406.91     2291.41    144.83 o
   9   1 -18     2250.02     2378.65    189.54 o
  10   1 -18       73.50        0.00     85.72 o
  11   1 -18     1516.14     1552.57    180.00 o
  12   1 -18      407.50      294.86    129.45 o
  13   1 -18     5923.90     5639.00    304.87 o
  14   1 -18      936.30      886.76    173.19 o
  15   1 -18     1424.54     1208.68    196.72 o
  16   1 -18      522.73      647.46    179.60 o
  17   1 -18     1077.87      975.78    212.26 o
  18   1 -18      994.64     1221.47    231.89 o
  19   1 -18     2670.88     2646.08    302.67 o
   0   2 -18    14470.99    14375.16    257.06 o
   1   2 -18     8474.99     8193.69    133.62 o
   2   2 -18     2679.70     3027.74     89.04 o
   3   2 -18      905.28      983.77     64.73 o
   4   2 -18     7531.23     7282.30    164.53 o
   5   2 -18      748.07      752.44     69.00 o
   6   2 -18     1028.13     1203.04     86.31 o
   7   2 -18      860.87      968.40     75.03 o
   8   2 -18     9432.47     9918.33    276.76 o
   9   2 -18     2385.56     2334.93    190.51 o
  10   2 -18     3341.24     3280.08    221.82 o
  11   2 -18     2598.52     2408.42    206.65 o
  12   2 -18      199.63      262.21    126.34 o
  13   2 -18     1807.25     1851.16    208.77 o
  14   2 -18     1443.45     1190.99    191.86 o
  15   2 -18      571.61      451.92    168.13 o
  16   2 -18     1960.12     1842.02    228.80 o
  17   2 -18     2175.03     2146.26    257.37 o
  18   2 -18       60.92      247.82    169.88 o
  19   2 -18      397.37      547.55    272.70 o
   1   3 -18     7744.40     7832.41    157.53 o
   2   3 -18     6066.90     6090.60    141.95 o
   3   3 -18     2452.67     2632.62    110.81 o
   4   3 -18     1524.30     1530.24     93.70 o
   5   3 -18     6600.07     6632.25    178.51 o
   6   3 -18     3159.30     3303.24    130.26 o
   7   3 -18     5258.85     5223.18    164.11 o
   8   3 -18     1567.73     1643.17    106.14 o
   9   3 -18      797.91      866.35    139.56 o
  10   3 -18      782.25      820.47    142.87 o
  11   3 -18     2507.76     2236.55    205.87 o
  12   3 -18     5064.66     4933.73    274.33 o
  13   3 -18     3202.17     3176.55    249.23 o
  14   3 -18     1130.19     1265.42    196.71 o
  15   3 -18     2140.32     1659.51    219.86 o
  16   3 -18      278.88      270.95    160.16 o
  17   3 -18      662.51      817.74    200.21 o
  18   3 -18       93.37      208.17    174.16 o
   0   4 -18     3254.06     3397.39    168.75 o
   1   4 -18     3065.32     3270.78    119.95 o
   2   4 -18     6490.04     6290.53    227.13 o
   3   4 -18     2754.18     2647.43    133.56 o
   4   4 -18     1557.74     1528.68    112.55 o
   5   4 -18     2807.48     2848.82    140.75 o
   6   4 -18       90.68      207.20     67.84 o
   7   4 -18     3675.56     3776.70    165.25 o
   8   4 -18     1649.91     1437.12    118.97 o
   9   4 -18     2741.98     2762.05    155.91 o
  10   4 -18     1144.84     1349.40    163.48 o
  11   4 -18      467.44      279.12    124.98 o
  12   4 -18      180.30      196.31    123.43 o
  13   4 -18     1447.04     1458.85    194.19 o
  14   4 -18     1354.74     1474.59    206.24 o
  15   4 -18     1063.42     1419.55    215.18 o
  16   4 -18      248.69      140.53    147.33 o
  17   4 -18     2251.12     1997.74    363.70 o
   1   5 -18      836.97      883.07    113.32 o
   2   5 -18     1066.27     1028.09    114.88 o
   3   5 -18     4047.50     3701.38    219.50 o
   4   5 -18     1581.14     1611.68    162.12 o
   5   5 -18     8941.10     8820.23    326.14 o
   6   5 -18      348.99      497.79    117.40 o
   7   5 -18     6081.04     5545.85    265.22 o
   8   5 -18     4718.46     4534.93    192.48 o
   9   5 -18      460.83      608.59    101.07 o
  10   5 -18      307.75      218.09     88.44 o
  11   5 -18     1713.12     1759.20    192.44 o
  12   5 -18     2185.20     2340.28    222.19 o
  13   5 -18     1619.64     1916.64    209.55 o
  14   5 -18      318.49      313.13    209.14 o
  15   5 -18      626.99      559.99    230.92 o
  16   5 -18       18.42       48.79    208.36 o
  17   5 -18      211.24      334.51    241.60 o
   0   6 -18     3206.76     3388.72    222.99 o
   1   6 -18     3452.96     2976.82    152.61 o
   2   6 -18     3468.85     3278.93    180.61 o
   3   6 -18     2714.46     2596.04    203.34 o
   4   6 -18     3218.42     3350.80    226.87 o
   5   6 -18      994.62     1140.24    162.11 o
   6   6 -18      483.75      664.96    139.56 o
   7   6 -18       51.62      141.70    104.96 o
   8   6 -18     1515.92     1842.97    188.94 o
   9   6 -18      843.51     1002.99    159.78 o
  10   6 -18      120.12      152.39    119.54 o
  11   6 -18      589.85      513.15    222.56 o
  12   6 -18      244.64       11.08    168.71 o
  13   6 -18     1270.12     1339.29    290.79 o
  14   6 -18      907.31      484.39    234.61 o
  15   6 -18      924.45      973.64    291.18 o
  16   6 -18     1262.49     1174.06    318.59 o
   1   7 -18     3486.55     3256.34    166.61 o
   2   7 -18     1600.87     1427.77    127.52 o
   3   7 -18      304.91      237.52     87.27 o
   4   7 -18     1681.31     1591.84    154.15 o
   5   7 -18     5878.08     6184.73    311.48 o
   6   7 -18     1394.98     1387.12    178.25 o
   7   7 -18     2105.11     1824.17    198.67 o
   8   7 -18     2200.52     2123.15    210.14 o
   9   7 -18     1868.83     2048.27    212.66 o
  10   7 -18      490.44      641.82    160.16 o
  11   7 -18     1094.52     1126.43    187.97 o
  12   7 -18      436.36      157.83    196.71 o
  13   7 -18     1266.79     1342.98    294.29 o
  14   7 -18      100.65       28.18    188.15 o
   0   8 -18     2378.49     2438.48    226.08 o
   1   8 -18      218.67      223.72     90.38 o
   2   8 -18      431.05      423.54     97.96 o
   3   8 -18     2199.30     2111.49    152.40 o
   4   8 -18      388.32      413.63    103.02 o
   5   8 -18     1248.07     1006.70    148.12 o
   6   8 -18     1329.51     1854.60    172.42 o
   7   8 -18       89.47       39.65     94.27 o
   8   8 -18     1692.82     1700.68    171.06 o
   9   8 -18     1846.55     1963.31    220.82 o
  10   8 -18     3853.80     3739.98    278.97 o
  11   8 -18       18.81        0.00    117.79 o
  12   8 -18      233.42      287.86    155.89 o
  13   8 -18      435.02      271.34    235.19 o
   1   9 -18     3151.78     3378.29    186.43 o
   2   9 -18     2404.82     2405.22    167.18 o
   3   9 -18     1774.46     1954.75    163.09 o
   4   9 -18     2280.11     1821.06    152.01 o
   5   9 -18     1535.70     1722.05    152.40 o
   6   9 -18      290.85      427.62    131.78 o
   7   9 -18     2834.70     2824.19    213.64 o
   8   9 -18      609.14      659.32    145.00 o
   9   9 -18      682.22      708.30    148.31 o
  10   9 -18      462.16      396.91    140.53 o
   0  10 -18      901.26     1028.45    202.35 o
   1  10 -18      513.25      718.60    128.29 o
   2  10 -18        2.97       89.99     94.46 o
   3  10 -18     1391.87     1418.79    149.48 o
   4  10 -18      464.64      647.07    131.01 o
   5  10 -18     1399.27     1249.29    148.70 o
   6  10 -18      319.24      342.87    116.82 o
   7  10 -18      468.21      596.92    188.74 o
   2   0 -17     3269.57     3055.95    133.96 o
   4   0 -17     3606.83     3751.66    151.85 o
   6   0 -17      187.44      293.70     67.64 o
   8   0 -17     9565.53     9264.72    311.40 o
  10   0 -17    16065.75    15399.85    623.61 o
  12   0 -17     2731.59     2643.27    301.91 o
  14   0 -17      896.83     1326.44    274.85 o
  16   0 -17     4245.17     4561.10    445.98 o
  18   0 -17     1022.21     1358.12    331.61 o
   0   1 -17      370.39      424.52     61.62 o
   1   1 -17    14105.23    13654.30    172.03 o
   2   1 -17       85.66       82.41     34.21 o
   3   1 -17    11488.33    12288.15    191.25 o
   4   1 -17     1269.25     1372.58     74.65 o
   5   1 -17     8430.55     8442.81    159.29 o
   6   1 -17     6039.12     5946.94    129.51 o
   7   1 -17     3004.78     2954.68     96.23 o
   8   1 -17      155.16      339.18     80.47 o
   9   1 -17      463.63      674.09    100.49 o
  10   1 -17     1375.62     1264.87    155.12 o
  11   1 -17     3797.06     3572.19    234.08 o
  12   1 -17     1447.21     1458.87    179.42 o
  13   1 -17     1468.19     1281.58    182.33 o
  14   1 -17      856.53     1063.44    179.02 o
  15   1 -17      706.93      492.16    159.78 o
  16   1 -17      772.12      901.33    190.68 o
  17   1 -17      786.45      765.84    182.71 o
  18   1 -17       34.68      174.54    163.27 o
  19   1 -17      608.21      613.64    203.51 o
   1   2 -17     5442.56     5740.57    108.31 o
   2   2 -17     3075.17     3328.63    101.10 o
   3   2 -17      949.09     1053.56     64.92 o
   4   2 -17     7439.28     7767.86    165.51 o
   5   2 -17     3659.98     3829.18    107.52 o
   6   2 -17     3430.53     3350.81    102.46 o
   7   2 -17     1784.38     1875.90     91.75 o
   8   2 -17      379.36      487.88     63.56 o
   9   2 -17     1168.09     1230.26    121.30 o
  10   2 -17    14469.97    14061.30    345.13 o
  11   2 -17     1901.83     2115.96    191.28 o
  12   2 -17     5493.06     5601.41    287.95 o
  13   2 -17      293.36      287.87    131.20 o
  14   2 -17      878.69      836.22    176.11 o
  15   2 -17      563.44      627.44    166.38 o
  16   2 -17     6937.98     7621.42    375.46 o
  17   2 -17      504.97      495.85    175.33 o
  18   2 -17       49.13       39.46    157.83 o
  19   2 -17       22.00        0.00    151.80 o
   0   3 -17    10797.67    10571.04    238.69 o
   1   3 -17     4287.28     4576.02    112.38 o
   2   3 -17      354.96      465.33     48.79 o
   3   3 -17     1621.99     1793.28     75.81 o
   4   3 -17    16573.37    16242.52    276.54 o
   5   3 -17    14314.48    14361.69    275.91 o
   6   3 -17      633.20      598.10     73.09 o
   7   3 -17     6192.53     6199.53    173.26 o
   8   3 -17     4521.67     4398.74    151.46 o
   9   3 -17     4305.28     4144.32    149.71 o
  10   3 -17     3819.62     3844.76    231.94 o
  11   3 -17     8746.86     8468.26    338.57 o
  12   3 -17       58.65       58.31    105.54 o
  13   3 -17      751.34      581.19    149.09 o
  14   3 -17      829.73      812.50    169.30 o
  15   3 -17       21.07       79.89    126.34 o
  16   3 -17      513.25      359.20    161.72 o
  17   3 -17      522.93      605.47    188.74 o
  18   3 -17      215.77      279.31    165.02 o
   1   4 -17     7337.96     6972.69    159.86 o
   2   4 -17     3586.86     3914.65    133.96 o
   3   4 -17     8716.53     8601.59    165.71 o
   4   4 -17     9485.58     8899.16    230.09 o
   5   4 -17     7028.33     7137.41    206.52 o
   6   4 -17      386.44      341.52     76.97 o
   7   4 -17     2931.03     2767.18    142.89 o
   8   4 -17     7742.93     7906.77    233.75 o
   9   4 -17     3085.17     3038.57    155.33 o
  10   4 -17     1468.22     1409.69    123.05 o
  11   4 -17     1544.06     1446.24    175.53 o
  12   4 -17      213.29      203.51    118.37 o
  13   4 -17      353.66      562.32    154.14 o
  14   4 -17      565.45      506.35    152.78 o
  15   4 -17      840.30      912.60    185.63 o
  16   4 -17     3255.74     3228.80    282.08 o
  17   4 -17      543.05      577.87    265.13 o
  18   4 -17      159.54      284.56    257.15 o
   0   5 -17     3067.27     3257.34    291.81 o
   1   5 -17     1744.49     2003.99    116.05 o
   2   5 -17     2683.49     2871.55    160.58 o
   3   5 -17     1370.86     1293.45    145.60 o
   4   5 -17     2640.72     2851.31    194.99 o
   5   5 -17     3169.96     3291.35    207.05 o
   6   5 -17     2302.67     2498.01    186.43 o
   7   5 -17     4889.28     4990.59    190.35 o
   8   5 -17     2393.09     2345.60    143.85 o
   9   5 -17     1359.82     1442.14    124.21 o
  10   5 -17     1497.71     1498.71    130.24 o
  11   5 -17     6679.85     6813.43    309.75 o
  12   5 -17      267.52      298.36    132.76 o
  13   5 -17      746.80     1096.48    180.96 o
  14   5 -17     1705.80     2183.34    335.90 o
  15   5 -17      133.00        0.00    192.62 o
  16   5 -17      780.61      790.33    273.10 o
  17   5 -17     2674.30     2567.74    380.43 o
   1   6 -17      560.93      538.81     78.14 o
   2   6 -17     9957.44     9556.38    281.82 o
   3   6 -17     2427.17     2404.32    198.09 o
   4   6 -17     5979.97     5653.19    274.36 o
   5   6 -17     6721.00     6248.43    288.17 o
   6   6 -17      802.27      858.18    144.42 o
   7   6 -17     8598.27     8206.92    329.04 o
   8   6 -17     4118.54     4474.08    253.91 o
   9   6 -17     1998.45     1788.78    185.84 o
  10   6 -17     2845.80     2963.62    222.59 o
  11   6 -17     4999.57     5069.14    292.21 o
  12   6 -17       42.80      113.51    191.84 o
  13   6 -17      418.01      187.57    183.10 o
  14   6 -17      440.96      235.77    195.54 o
  15   6 -17      500.53      228.58    193.60 o
  16   6 -17     1391.15     1029.64    285.35 o
   0   7 -17     2018.29     2076.50    147.16 o
   1   7 -17      368.35      456.00     75.81 o
   2   7 -17     1303.00     1388.10    124.21 o
   3   7 -17     1376.19     1728.66    131.21 o
   4   7 -17      602.72      396.14    105.35 o
   5   7 -17     5242.67     5087.20    278.03 o
   6   7 -17     1587.74     1669.58    191.66 o
   7   7 -17      934.04      880.73    157.84 o
   8   7 -17     1272.78     1105.06    171.45 o
   9   7 -17      144.32      178.82    126.54 o
  10   7 -17     2528.76     2805.89    233.66 o
  11   7 -17     3963.68     3925.69    271.39 o
  12   7 -17      296.89      306.14    136.06 o
  13   7 -17     1486.63     1037.03    277.77 o
  14   7 -17     5464.57     5684.65    497.91 o
  15   7 -17      637.46      401.00    252.10 o
   1   8 -17     1155.17     1000.09     97.77 o
   2   8 -17    17588.41    17248.03    313.63 o
   3   8 -17      283.41      319.55     92.33 o
   4   8 -17     4257.70     3854.46    217.16 o
   5   8 -17     3028.61     3019.24    199.46 o
   6   8 -17     1869.56     1883.04    171.84 o
   7   8 -17     3234.35     3240.49    207.82 o
   8   8 -17     5162.47     4998.95    249.44 o
   9   8 -17      138.16      192.43    110.99 o
  10   8 -17     2204.00     2267.17    233.66 o
  11   8 -17      899.44      880.92    178.24 o
  12   8 -17      103.23      109.43    144.81 o
  13   8 -17      513.72      910.64    274.46 o
   0   9 -17       96.77       30.71    112.73 o
   1   9 -17      792.25      739.99    117.21 o
   2   9 -17     3241.64     3448.49    186.24 o
   3   9 -17     1694.73     1703.79    147.93 o
   4   9 -17      299.64      124.59     89.80 o
   5   9 -17      132.81      247.24    110.79 o
   6   9 -17     2999.52     3017.26    212.87 o
   7   9 -17     1961.81     2187.84    197.50 o
   8   9 -17      151.58      138.97    111.96 o
   9   9 -17     1595.46     1838.09    187.97 o
  10   9 -17      282.65      636.37    144.42 o
  11   9 -17     3390.76     2979.37    225.89 o
   1  10 -17     2304.16     2356.02    171.84 o
   2  10 -17      140.63      122.26     95.82 o
   3  10 -17      802.43      797.53    128.87 o
   4  10 -17     1045.41     1022.04    137.04 o
   5  10 -17       94.65       11.47    101.66 o
   6  10 -17      216.95      172.60    119.73 o
   7  10 -17     1077.89      998.52    209.54 o
   8  10 -17     2293.93     2329.37    266.90 o
   0  11 -17     3214.97     3638.16    466.94 o
   1  11 -17       21.93        0.00    153.94 o
   2  11 -17      832.47      799.08    216.15 o
   0   0 -16     5421.58     6189.10    215.86 o
   2   0 -16     5510.14     5402.48    166.46 o
   4   0 -16     9240.88     9287.01    228.37 o
   6   0 -16     6756.47     6950.73    203.42 o
   8   0 -16    13336.64    13048.26    368.30 o
  10   0 -16     5801.79     5301.75    353.31 o
  12   0 -16     6935.01     6232.41    415.35 o
  14   0 -16    24304.62    23176.00    880.55 o
  16   0 -16     1004.36      803.95    263.97 o
  18   0 -16      496.68      191.85    231.69 o
  20   0 -16     1811.24     1810.89    398.68 o
   1   1 -16    30418.57    30040.13    278.91 o
   2   1 -16     6541.07     5984.84    124.47 o
   3   1 -16      736.20      683.45     53.84 o
   4   1 -16     1471.45     1422.18     70.18 o
   5   1 -16     6692.83     6648.39    138.08 o
   6   1 -16      481.54      438.71     45.48 o
   7   1 -16     8103.26     7919.43    148.01 o
   8   1 -16     1039.42     1069.11     79.70 o
   9   1 -16      228.55      312.74     78.72 o
  10   1 -16      307.49      298.75     86.11 o
  11   1 -16     1422.53     1319.89    163.09 o
  12   1 -16      692.47      760.21    143.06 o
  13   1 -16     3672.98     3849.35    259.15 o
  14   1 -16      709.85      838.93    163.47 o
  15   1 -16     4082.50     3765.97    275.29 o
  16   1 -16       68.13      241.80    143.44 o
  17   1 -16      517.58      541.33    175.13 o
  18   1 -16     2290.35     2332.11    275.84 o
  19   1 -16     2379.51     2351.36    282.84 o
   0   2 -16     4352.21     4305.17    128.72 o
   1   2 -16    16614.24    16405.45    186.87 o
   2   2 -16     6189.79     6241.42    119.21 o
   3   2 -16     5994.79     5953.44    126.21 o
   4   2 -16      148.93      129.26     39.07 o
   5   2 -16      931.13      890.66     59.68 o
   6   2 -16     4455.15     4561.67    114.33 o
   7   2 -16      131.23      141.50     45.48 o
   8   2 -16    15247.35    14873.24    247.51 o
   9   2 -16     2122.31     2176.47    138.61 o
  10   2 -16      425.41      494.49     98.55 o
  11   2 -16      380.62      729.10    136.84 o
  12   2 -16      574.16      575.55    138.40 o
  13   2 -16     2679.28     2581.62    221.42 o
  14   2 -16     9252.97     8819.62    377.47 o
  15   2 -16      492.65      525.00    154.92 o
  16   2 -16     1002.88      976.37    193.60 o
  17   2 -16      167.99      135.28    142.86 o
  18   2 -16      164.07      310.22    164.63 o
  19   2 -16       16.40      159.58    161.72 o
   1   3 -16    12170.58    12330.12    156.62 o
   2   3 -16     2159.15     2285.79     79.12 o
   3   3 -16     1482.95     1513.34     68.62 o
   4   3 -16     2330.05     2334.21     79.51 o
   5   3 -16     6282.53     5743.64    119.21 o
   6   3 -16     2047.35     2155.88     96.42 o
   7   3 -16    11792.73    11562.66    233.63 o
   8   3 -16     8995.56     9014.80    211.02 o
   9   3 -16      602.51      793.06     82.03 o
  10   3 -16     1310.51     1517.57    161.15 o
  11   3 -16      238.67      123.04    106.71 o
  12   3 -16    11647.65    12000.87    409.62 o
  13   3 -16     4452.65     4266.32    271.21 o
  14   3 -16       54.77       95.44    112.15 o
  15   3 -16      745.82      588.57    162.50 o
  16   3 -16     1302.61     1557.78    222.37 o
  17   3 -16      211.13      200.01    158.02 o
  18   3 -16      966.98      919.41    294.87 o
  19   3 -16     1771.07     1637.89    372.25 o
   0   4 -16      292.73      287.87     57.73 o
   1   4 -16      599.27      767.21     52.68 o
   2   4 -16     5056.80     5129.04    112.39 o
   3   4 -16     3311.38     3296.93     92.54 o
   4   4 -16     1418.96     1450.73     69.40 o
   5   4 -16     5407.33     5379.11    156.72 o
   6   4 -16     3160.11     3219.07    147.75 o
   7   4 -16     3048.99     2986.13    144.25 o
   8   4 -16     3342.24     3354.19    155.33 o
   9   4 -16     3891.20     3770.14    168.37 o
  10   4 -16      957.00     1009.03    110.41 o
  11   4 -16     2919.50     2998.66    216.18 o
  12   4 -16      250.47      249.77    125.76 o
  13   4 -16     4680.78     4370.36    277.05 o
  14   4 -16     6233.22     5983.71    326.26 o
  15   4 -16      354.86      317.99    149.67 o
  16   4 -16      438.65      593.81    254.05 o
  17   4 -16      280.04      469.80    229.16 o
  18   4 -16       49.92      105.93    221.39 o
   1   5 -16     1461.63     1471.33    102.05 o
   2   5 -16     1143.14     1355.25    114.88 o
   3   5 -16     2698.38     2795.55    149.50 o
   4   5 -16     1076.94     1060.56    136.65 o
   5   5 -16      250.03      240.63     96.21 o
   6   5 -16     2002.84     2070.89    126.55 o
   7   5 -16     7148.56     7030.82    218.38 o
   8   5 -16     2120.71     2474.45    160.57 o
   9   5 -16      544.15      553.39     94.08 o
  10   5 -16      688.95      638.72    105.16 o
  11   5 -16      891.58      907.17    120.90 o
  12   5 -16     2419.75     2519.75    220.06 o
  13   5 -16     2908.87     2942.82    347.59 o
  14   5 -16      133.87       59.87    181.15 o
  15   5 -16      596.25      228.39    207.98 o
  16   5 -16     2019.64     1803.73    329.49 o
  17   5 -16      996.18      881.51    287.49 o
   0   6 -16      817.02      959.07    110.80 o
   1   6 -16     4056.26     4199.10    126.76 o
   2   6 -16     6004.21     6252.39    171.70 o
   3   6 -16     3643.96     3586.37    220.66 o
   4   6 -16     2912.35     3096.68    208.40 o
   5   6 -16     1636.43     1579.60    160.18 o
   6   6 -16     3526.44     3610.80    224.74 o
   7   6 -16      692.45      712.97    139.37 o
   8   6 -16      764.14      468.84    131.01 o
   9   6 -16      331.39      306.33    115.85 o
  10   6 -16     4073.36     4716.47    264.99 o
  11   6 -16     3199.00     3162.16    235.42 o
  12   6 -16      569.98      816.57    233.06 o
  13   6 -16       78.32       23.32    173.96 o
  14   6 -16     1544.06     1116.15    272.33 o
  15   6 -16      647.93      672.73    258.32 o
  16   6 -16      102.77        0.00    196.51 o
   1   7 -16    13676.70    13650.05    234.99 o
   2   7 -16     5474.33     5546.99    165.27 o
   3   7 -16      515.84      290.98     96.80 o
   4   7 -16     2889.75     2789.87    177.68 o
   5   7 -16     1547.66     1650.15    149.29 o
   6   7 -16     3624.13     3543.12    236.40 o
   7   7 -16     3013.63     2932.36    222.01 o
   8   7 -16      487.06      519.37    140.34 o
   9   7 -16     1525.09     1421.54    181.75 o
  10   7 -16     1526.37     1583.26    187.78 o
  11   7 -16     1233.94     1429.48    192.44 o
  12   7 -16       39.84      119.93    134.31 o
  13   7 -16     3342.07     3468.31    386.08 o
  14   7 -16      104.89        0.00    188.34 o
  15   7 -16      310.90        0.00    201.37 o
   0   8 -16     1524.01     1735.48    141.71 o
   1   8 -16      226.74      232.08     72.89 o
   2   8 -16     2558.37     2374.75    125.00 o
   3   8 -16     1844.76     1982.96    140.54 o
   4   8 -16     6488.88     6474.04    264.44 o
   5   8 -16     1536.98     1421.35    154.34 o
   6   8 -16     2699.92     2665.19    188.76 o
   7   8 -16      126.76      103.60     99.32 o
   8   8 -16     1217.79     1288.36    155.12 o
   9   8 -16     2192.23     2650.52    194.97 o
  10   8 -16     3275.59     2999.61    251.36 o
  11   8 -16      535.74      669.04    164.63 o
  12   8 -16       46.30       46.26    128.87 o
  13   8 -16        5.09       71.72    134.70 o
  14   8 -16     1037.43      792.48    267.66 o
   1   9 -16      442.45      406.43    102.05 o
   2   9 -16     4017.43     4041.98    191.88 o
   3   9 -16     1041.28      865.57    119.93 o
   4   9 -16     1592.58     1444.86    138.60 o
   5   9 -16      545.48      547.94    131.20 o
   6   9 -16      103.05      193.01    108.65 o
   7   9 -16     1081.19     1046.73    156.48 o
   8   9 -16      119.80       73.47    102.63 o
   9   9 -16     1373.67     1609.68    173.19 o
  10   9 -16      805.85      653.49    145.20 o
  11   9 -16     1629.52     1581.70    184.28 o
  12   9 -16      799.50      708.89    152.39 o
   0  10 -16     1150.09      995.03    193.99 o
   1  10 -16      168.41      148.30     98.93 o
   2  10 -16      289.60      154.91    100.88 o
   3  10 -16       44.42       96.80     93.30 o
   4  10 -16     5725.65     5770.89    278.22 o
   5  10 -16     1089.73     1289.51    169.11 o
   6  10 -16      623.05      803.35    201.37 o
   7  10 -16      794.88      810.74    200.99 o
   8  10 -16      916.76     1216.02    223.15 o
   9  10 -16      835.78      897.05    207.01 o
   1  11 -16       26.54      125.17    152.39 o
   2  11 -16     1372.75     1345.51    239.48 o
   3  11 -16      100.91       91.35    174.54 o
   4  11 -16     1279.74     1452.41    253.47 o
   2   0 -15    16175.67    15041.04    285.00 o
   4   0 -15    10838.07    10684.74    241.06 o
   6   0 -15    10145.56    10152.80    242.20 o
   8   0 -15    26283.64    25313.21    539.10 o
  10   0 -15     9754.11     9627.83    467.19 o
  12   0 -15     5146.22     5214.49    379.73 o
  14   0 -15     1572.70     1358.37    261.84 o
  16   0 -15     3783.58     4400.44    433.53 o
  18   0 -15       61.43        0.00    198.06 o
  20   0 -15      235.92      454.25    289.22 o
   0   1 -15    17803.17    18290.99    275.90 o
   1   1 -15     2830.08     2874.34     73.49 o
   2   1 -15     3410.31     3230.49     91.38 o
   3   1 -15    12600.64    12521.53    186.81 o
   4   1 -15      376.05      420.05     46.84 o
   5   1 -15     5695.91     5866.04    127.37 o
   6   1 -15      731.73      791.91     51.32 o
   7   1 -15      328.66      320.52     44.51 o
   8   1 -15      271.01      306.14     45.29 o
   9   1 -15     2506.56     2443.27    140.94 o
  10   1 -15     2857.14     2908.14    162.52 o
  11   1 -15     5768.29     5606.58    267.55 o
  12   1 -15      944.20      902.90    147.15 o
  13   1 -15     3433.74     3461.27    242.82 o
  14   1 -15     1004.59      897.65    167.17 o
  15   1 -15     1677.12     1691.56    207.80 o
  16   1 -15      331.49      370.28    155.11 o
  17   1 -15    10298.43     9590.43    433.09 o
  18   1 -15       39.48       56.76    155.88 o
  19   1 -15       73.84       21.38    147.92 o
  20   1 -15      315.96      449.00    198.84 o
   1   2 -15     1863.58     1947.13     65.90 o
   2   2 -15    17226.75    17262.35    201.10 o
   3   2 -15     7051.74     6842.20    131.28 o
   4   2 -15    16603.16    16283.36    217.62 o
   5   2 -15     2966.72     2725.34     76.02 o
   6   2 -15     8161.96     8377.18    140.82 o
   7   2 -15     2671.48     2594.58     89.43 o
   8   2 -15    11980.92    12211.00    219.25 o
   9   2 -15     3792.98     3952.78    123.26 o
  10   2 -15    10715.76    10868.66    290.60 o
  11   2 -15     3419.48     3615.87    181.78 o
  12   2 -15     6695.53     6123.04    294.01 o
  13   2 -15     1760.46     1804.13    191.86 o
  14   2 -15     1963.21     1738.24    198.67 o
  15   2 -15     1735.07     2192.30    223.35 o
  16   2 -15     3208.54     3151.65    264.19 o
  17   2 -15      223.84      260.26    154.14 o
  18   2 -15      652.93      721.33    191.27 o
  19   2 -15      850.06     1076.26    220.03 o
  20   2 -15       75.29      224.89    234.02 o
   0   3 -15     5970.41     5719.74    140.02 o
   1   3 -15     1271.79     1477.56     55.98 o
   2   3 -15     9447.34     9075.41    135.58 o
   3   3 -15     2166.12     2360.26     69.01 o
   4   3 -15     2553.21     2341.66     81.26 o
   5   3 -15     5788.65     5689.85    115.31 o
   6   3 -15     6420.84     6303.77    125.04 o
   7   3 -15     1930.24     2053.22     94.09 o
   8   3 -15      439.38      602.95     72.50 o
   9   3 -15     1547.57     1686.72    103.61 o
  10   3 -15     9405.08     9173.27    245.64 o
  11   3 -15     2150.70     2273.06    189.54 o
  12   3 -15     1070.69     1093.78    162.89 o
  13   3 -15     2374.68     2719.60    221.61 o
  14   3 -15      310.19      389.72    143.84 o
  15   3 -15     2066.26     2108.17    228.02 o
  16   3 -15     2398.86     2249.91    242.21 o
  17   3 -15     4826.14     4928.84    331.67 o
  18   3 -15      354.57       25.66    186.60 o
  19   3 -15      636.92      808.79    293.70 o
   1   4 -15     3711.09     3450.68     83.02 o
   2   4 -15     4914.54     4939.86     98.19 o
   3   4 -15     3678.07     3640.99     86.13 o
   4   4 -15      773.96      842.44     73.28 o
   5   4 -15     1046.07     1109.74     74.25 o
   6   4 -15      504.69      453.87     68.81 o
   7   4 -15      397.89      403.13     67.45 o
   8   4 -15     2615.81     2538.71    138.22 o
   9   4 -15      453.99      501.10     88.83 o
  10   4 -15    10995.23    11275.76    285.73 o
  11   4 -15      677.39      875.08    108.66 o
  12   4 -15      559.52      541.72    139.17 o
  13   4 -15     4898.00     4317.55    269.08 o
  14   4 -15     1038.54      528.13    154.92 o
  15   4 -15     2910.31     3232.46    264.77 o
  16   4 -15     3509.96     3265.21    389.59 o
  17   4 -15     1333.66     1026.92    293.32 o
  18   4 -15      547.24      535.50    244.72 o
   0   5 -15     8599.36     8224.88    227.17 o
   1   5 -15     1148.31     1198.00     78.34 o
   2   5 -15     1100.74     1111.88    101.08 o
   3   5 -15     2881.89     2778.69    145.61 o
   4   5 -15    10361.28    10494.28    270.18 o
   5   5 -15     3216.21     3344.28    146.39 o
   6   5 -15      976.31     1037.22     98.36 o
   7   5 -15      274.05      203.70     74.06 o
   8   5 -15      250.83      191.65     72.50 o
   9   5 -15      794.00      853.13    106.13 o
  10   5 -15     1954.60     1832.34    135.88 o
  11   5 -15     1341.71     1470.13    133.35 o
  12   5 -15     1533.26     1398.80    257.56 o
  13   5 -15      410.49      258.32    191.85 o
  14   5 -15       92.54      103.79    172.41 o
  15   5 -15      385.85      316.05    196.12 o
  16   5 -15      412.49      450.17    218.09 o
  17   5 -15     1342.14     1768.68    340.75 o
  18   5 -15     1660.10      959.87    286.33 o
   1   6 -15     1103.17     1180.68     76.59 o
   2   6 -15     2262.58     2401.21    106.34 o
   3   6 -15     1196.06     1091.08    112.16 o
   4   6 -15     2529.16     2914.85    197.71 o
   5   6 -15     4513.88     4953.18    251.20 o
   6   6 -15     2679.88     2806.77    198.48 o
   7   6 -15     3510.87     3538.09    221.43 o
   8   6 -15      333.49      399.63    121.29 o
   9   6 -15     1629.95     1814.61    177.86 o
  10   6 -15     9849.96     9598.07    359.59 o
  11   6 -15     1565.02     1870.38    192.44 o
  12   6 -15     1184.16     1179.51    172.22 o
  13   6 -15     2962.34     2343.68    324.65 o
  14   6 -15       10.00        0.00    175.13 o
  15   6 -15      341.84      483.79    239.66 o
  16   6 -15      240.51      302.25    228.00 o
  17   6 -15       75.58      129.06    194.95 o
   0   7 -15    11081.48    10479.46    281.25 o
   1   7 -15     6829.23     6814.36    161.98 o
   2   7 -15      973.38     1119.44     81.45 o
   3   7 -15     3302.05     3426.25    146.39 o
   4   7 -15     2159.81     2068.75    157.07 o
   5   7 -15     3934.50     3828.22    196.16 o
   6   7 -15       95.78      212.84    112.35 o
   7   7 -15     1133.70     1109.14    158.03 o
   8   7 -15      749.22      664.96    147.73 o
   9   7 -15     1624.28     1548.09    184.08 o
  10   7 -15     2050.27     1828.63    201.19 o
  11   7 -15      638.75      688.28    156.47 o
  12   7 -15      262.57      351.81    139.95 o
  13   7 -15       50.35       87.66    128.48 o
  14   7 -15      461.90      202.34    199.04 o
  15   7 -15      248.47      184.07    201.95 o
  16   7 -15      586.80      459.50    243.55 o
   1   8 -15      366.30      553.96     69.78 o
   2   8 -15      412.23      546.97     77.56 o
   3   8 -15      223.56      115.65     62.78 o
   4   8 -15     1140.37     1170.37    140.93 o
   5   8 -15     2169.22     2076.50    168.93 o
   6   8 -15      917.39      996.97    137.04 o
   7   8 -15     1122.31     1152.29    143.65 o
   8   8 -15      220.65      144.03    103.60 o
   9   8 -15      163.98      346.95    116.23 o
  10   8 -15     2981.14     2916.56    201.40 o
  11   8 -15      415.32      562.90    159.77 o
  12   8 -15     2097.70     2090.65    224.71 o
  13   8 -15     1259.25     1268.14    206.63 o
  14   8 -15       86.18       66.28    206.23 o
   0   9 -15      845.69      790.92    164.25 o
   1   9 -15     1830.74     1827.05    119.94 o
   2   9 -15      802.81      858.76    118.18 o
   3   9 -15     1962.53     2070.44    151.23 o
   4   9 -15       14.03       43.73     79.50 o
   5   9 -15      414.84      387.19    114.68 o
   6   9 -15      682.53      679.54    135.29 o
   7   9 -15     1389.98     1543.20    166.39 o
   8   9 -15      379.78      694.49    138.00 o
   9   9 -15     1182.39     1462.52    171.44 o
  10   9 -15      457.70      400.60    130.81 o
  11   9 -15      562.02      504.60    136.65 o
  12   9 -15      855.95     1241.87    207.21 o
   1  10 -15     2170.11     1979.09    189.34 o
   2  10 -15      134.84      145.39    108.26 o
   3  10 -15        7.49       43.73    107.68 o
   4  10 -15     2667.72     2752.44    211.31 o
   5  10 -15     1020.07     1228.47    165.03 o
   6  10 -15      587.57      510.62    173.38 o
   7  10 -15     1039.36     1080.16    209.93 o
   8  10 -15      337.07      429.76    172.99 o
   9  10 -15      346.72      163.47    163.08 o
   0  11 -15     3227.67     3103.38    426.32 o
   1  11 -15      288.25      349.09    179.21 o
   2  11 -15       69.06      242.96    165.99 o
   3  11 -15      196.84      295.44    181.74 o
   4  11 -15      678.36      913.17    215.17 o
   5  11 -15      282.73      176.49    165.99 o
   0   0 -14    19489.72    19292.42    394.02 o
   2   0 -14    16787.67    16279.89    291.67 o
   4   0 -14     9573.13     8669.68    207.78 o
   6   0 -14    21701.27    21724.79    296.79 o
   8   0 -14     5481.02     5697.31    185.31 o
  10   0 -14     5149.06     4838.86    231.97 o
  12   0 -14     1584.47     2028.45    270.20 o
  14   0 -14      549.72      329.27    182.13 o
  16   0 -14     2308.37     2342.64    343.30 o
  18   0 -14      446.68      149.08    215.95 o
  20   0 -14     3139.89     3873.96    489.30 o
   1   1 -14     3282.79     3347.39     80.50 o
   2   1 -14     3532.96     3142.13     86.91 o
   3   1 -14      963.22     1661.23     69.40 o
   4   1 -14     1444.15     1408.59     65.71 o
   5   1 -14    10518.71    10679.16    168.68 o
   6   1 -14     5886.03     5836.98    110.26 o
   7   1 -14     9678.43     9525.51    148.81 o
   8   1 -14     2570.33     2501.26     78.35 o
   9   1 -14     5132.13     5312.21    146.22 o
  10   1 -14     1369.10     1353.52    117.99 o
  11   1 -14     2030.90     2012.00    139.38 o
  12   1 -14      134.06       73.08    103.60 o
  13   1 -14     3273.94     3409.14    235.62 o
  14   1 -14     1474.65     1403.66    186.42 o
  15   1 -14    11183.68    10618.12    419.91 o
  16   1 -14     1316.89     1053.75    188.75 o
  17   1 -14     1258.51     1651.86    229.18 o
  18   1 -14        7.86        0.00    137.61 o
  19   1 -14     1607.09     1841.01    259.89 o
  20   1 -14      253.39       88.05    157.25 o
   0   2 -14    21072.24    21248.60    296.83 o
   1   2 -14     7047.65     6642.08    111.06 o
   2   2 -14     4665.62     4775.65     97.23 o
   3   2 -14      648.73      545.63     47.82 o
   4   2 -14     6548.53     6551.03    121.94 o
   5   2 -14     2764.03     2680.22     72.91 o
   6   2 -14    17766.98    17223.86    195.24 o
   7   2 -14     2447.81     2368.85     80.29 o
   8   2 -14     1768.23     1894.97     80.09 o
   9   2 -14     3623.66     3454.46    113.93 o
  10   2 -14     4299.37     4485.83    186.46 o
  11   2 -14     2151.93     1960.10    141.13 o
  12   2 -14     5727.07     5651.39    276.69 o
  13   2 -14     1331.65     1157.56    166.39 o
  14   2 -14     1262.04     1472.84    188.55 o
  15   2 -14     1156.12     1027.50    175.53 o
  16   2 -14      237.58      229.75    144.61 o
  17   2 -14      958.81      876.06    192.43 o
  18   2 -14      965.03     1109.32    213.82 o
  19   2 -14      982.42      435.60    239.86 o
  20   2 -14     1010.78      989.58    320.34 o
   1   3 -14     3601.00     3776.27     83.02 o
   2   3 -14    17263.97    17168.50    182.60 o
   3   3 -14     1010.63     1890.41    115.27 o
   4   3 -14     8053.42     7903.23    122.54 o
   5   3 -14     3523.15     3413.72     88.66 o
   6   3 -14     3199.70     3241.34     90.79 o
   7   3 -14    11306.24    11515.43    185.78 o
   8   3 -14     8966.40     8980.12    184.19 o
   9   3 -14     1490.17     1614.99     99.33 o
  10   3 -14      541.09      552.42     75.22 o
  11   3 -14     4357.36     4282.57    235.64 o
  12   3 -14     1998.65     2085.45    188.95 o
  13   3 -14     2977.98     2698.71    221.23 o
  14   3 -14       13.79      217.11    117.01 o
  15   3 -14     5549.29     5424.35    305.45 o
  16   3 -14        7.00      155.50    132.95 o
  17   3 -14      407.92      197.29    199.43 o
  18   3 -14       92.97        0.00    165.21 o
  19   3 -14     1456.72     1651.67    351.83 o
   0   4 -14     9173.98    10408.65    168.84 o
   1   4 -14    10780.29    10613.89    140.46 o
   2   4 -14     3034.44     3060.91     71.93 o
   3   4 -14      598.28      642.23     44.51 o
   4   4 -14      109.91      116.04     36.74 o
   5   4 -14     3698.52     3551.35     98.38 o
   6   4 -14     1806.60     2074.78     93.12 o
   7   4 -14     4225.50     4489.54    146.40 o
   8   4 -14     2038.93     2153.52    111.58 o
   9   4 -14      885.12     1034.10     90.19 o
  10   4 -14     1610.26     1722.87    124.99 o
  11   4 -14     6286.86     6457.51    220.89 o
  12   4 -14     1544.96     1568.51    179.03 o
  13   4 -14     4619.25     4463.12    266.74 o
  14   4 -14     1747.89     1882.45    208.58 o
  15   4 -14      925.83     1203.40    273.49 o
  16   4 -14      756.77      643.78    245.89 o
  17   4 -14     1378.18     1144.33    290.21 o
  18   4 -14        3.71        0.00    186.59 o
  19   4 -14      649.79      443.76    261.43 o
   1   5 -14     6623.23     6714.55    153.63 o
   2   5 -14     5604.42     5916.17    194.65 o
   3   5 -14      630.83     1082.10    100.30 o
   4   5 -14     6298.67     6481.29    162.18 o
   5   5 -14     3162.90     3113.91    121.31 o
   6   5 -14      241.76      361.14     72.70 o
   7   5 -14     1758.30     1843.22    120.52 o
   8   5 -14     9436.12     8954.07    245.25 o
   9   5 -14      657.28      866.14    102.63 o
  10   5 -14     2148.15     2228.54    147.16 o
  11   5 -14     1791.13     1910.65    175.34 o
  12   5 -14       79.26        0.00     89.41 o
  13   5 -14     1447.78     1157.37    258.34 o
  14   5 -14      180.19        0.00    128.48 o
  15   5 -14      422.63      229.75    190.49 o
  16   5 -14      750.18      770.31    244.91 o
  17   5 -14      427.44      887.51    276.59 o
  18   5 -14       18.77       43.73    216.72 o
   0   6 -14     1795.94     2357.99    134.13 o
   1   6 -14      575.62      605.48     61.03 o
   2   6 -14      657.01      670.80     67.84 o
   3   6 -14     1004.22      944.70    102.05 o
   4   6 -14     1129.04     1086.80    109.44 o
   5   6 -14     4199.22     4062.85    228.06 o
   6   6 -14     5558.70     5956.43    264.24 o
   7   6 -14     2566.82     2261.46    183.13 o
   8   6 -14     1167.43     1262.71    152.20 o
   9   6 -14       63.35       61.81     85.33 o
  10   6 -14     2964.24     3133.57    221.81 o
  11   6 -14     1514.48     1646.25    184.67 o
  12   6 -14     2184.69     2287.22    209.36 o
  13   6 -14     2943.37     2511.64    325.04 o
  14   6 -14     1997.16     1741.14    302.27 o
  15   6 -14      644.52      902.29    259.10 o
  16   6 -14      181.59       25.27    195.73 o
  17   6 -14     1987.28     2207.85    356.51 o
   1   7 -14     7859.41     8334.43    174.44 o
   2   7 -14     9233.10     9503.00    185.93 o
   3   7 -14      505.51      586.04     71.72 o
   4   7 -14     2372.03     2373.59    162.13 o
   5   7 -14     3334.24     3519.38    187.60 o
   6   7 -14      959.25      979.87    147.73 o
   7   7 -14     2605.18     2615.63    201.98 o
   8   7 -14     1279.83     1501.42    176.31 o
   9   7 -14      767.05      652.72    145.78 o
  10   7 -14     4496.49     4106.08    257.99 o
  11   7 -14     6151.02     5783.60    300.79 o
  12   7 -14      964.62     1145.08    181.16 o
  13   7 -14      734.82     1041.47    179.99 o
  14   7 -14      827.34      970.91    263.38 o
  15   7 -14      395.46      597.31    226.64 o
  16   7 -14      588.96      392.44    229.75 o
   0   8 -14     3368.28     4019.18    186.44 o
   1   8 -14      883.07      878.40     77.36 o
   2   8 -14     1114.97     1035.86     81.45 o
   3   8 -14     1227.91     1156.97     94.08 o
   4   8 -14      974.88     1131.48    103.41 o
   5   8 -14     1344.93     1282.74    142.29 o
   6   8 -14      743.19      650.00    120.32 o
   7   8 -14       17.10       35.96     86.49 o
   8   8 -14      319.77      326.35    110.99 o
   9   8 -14      414.05      396.33    112.74 o
  10   8 -14     2721.99     3046.19    201.98 o
  11   8 -14      389.59      314.30    114.49 o
  12   8 -14     1207.21     1017.58    181.75 o
  13   8 -14      238.52      170.07    141.89 o
  14   8 -14     2271.46     1942.54    328.32 o
   1   9 -14     2784.22     2885.65    135.11 o
   2   9 -14      292.02      358.42     77.36 o
   3   9 -14      677.46      948.75    117.79 o
   4   9 -14      865.71      898.61    117.60 o
   5   9 -14     5414.82     5600.21    254.89 o
   6   9 -14      502.49      532.00    126.73 o
   7   9 -14     1800.04     1935.32    176.31 o
   8   9 -14     2546.68     2765.26    202.36 o
   9   9 -14     1754.98     1661.42    175.34 o
  10   9 -14      651.75      552.41    139.17 o
  11   9 -14     1803.06     2060.10    239.29 o
  12   9 -14      614.47      668.84    183.30 o
  13   9 -14      425.49      287.28    153.55 o
   0  10 -14     1199.70     1175.23    293.32 o
   1  10 -14     1059.79     1301.37    218.48 o
   2  10 -14      116.63      232.66    111.76 o
   3  10 -14     1662.11     1461.97    172.42 o
   4  10 -14     3365.76     3875.60    247.47 o
   5  10 -14      484.42      266.10    116.24 o
   6  10 -14      598.61      677.78    192.24 o
   7  10 -14      452.37      544.44    183.68 o
   8  10 -14       71.76        0.00    144.61 o
   9  10 -14      631.47      489.63    172.60 o
  10  10 -14     1753.18     2006.25    254.64 o
   1  11 -14     2081.20     2066.93    265.92 o
   2  11 -14     1046.42     1097.07    225.09 o
   3  11 -14     1506.66     1637.87    251.53 o
   4  11 -14      459.63      429.95    192.04 o
   5  11 -14      837.24      949.34    222.17 o
   6  11 -14     1670.96     1702.61    248.03 o
   2   0 -13     4323.39     3870.37    129.12 o
   4   0 -13    22229.43    22040.80    355.73 o
   6   0 -13    12381.22    12718.53    203.74 o
   8   0 -13    11541.29    11357.33    260.90 o
  10   0 -13      994.73      974.64    124.21 o
  12   0 -13     5564.29     4967.19    358.74 o
  14   0 -13     5786.37     6041.16    438.46 o
  16   0 -13     6288.80     6746.38    487.26 o
  18   0 -13     2730.34     2919.44    402.01 o
  20   0 -13     2974.34     3989.41    486.19 o
   0   1 -13    17136.59    16681.68    246.15 o
   1   1 -13     2025.03     2157.39     64.16 o
   2   1 -13      489.77      586.25     45.29 o
   3   1 -13    27346.62    27804.00    291.22 o
   4   1 -13     6756.88     6362.33    121.17 o
   5   1 -13     4841.73     4899.02     96.84 o
   6   1 -13      434.68      417.13     37.90 o
   7   1 -13     2335.09     2484.73     71.15 o
   8   1 -13      495.75      565.64     43.35 o
   9   1 -13    10557.21    10324.39    163.60 o
  10   1 -13     3303.40     3582.70    165.84 o
  11   1 -13     1936.02     2194.92    154.74 o
  12   1 -13      627.82      503.83    124.21 o
  13   1 -13     3119.69     3376.46    232.12 o
  14   1 -13     2612.75     2604.37    218.89 o
  15   1 -13     4342.62     3916.74    268.69 o
  16   1 -13     1221.32     1250.46    194.38 o
  17   1 -13     3103.36     2587.48    254.86 o
  18   1 -13      114.00       76.19    127.31 o
  19   1 -13     1400.56     1604.43    243.37 o
  20   1 -13     1065.76     1391.56    341.91 o
   1   2 -13     5727.02     5611.85     97.83 o
   2   2 -13     2046.64     2180.69     70.18 o
   3   2 -13     2619.41     2816.17     75.63 o
   4   2 -13    14185.32    13608.18    159.40 o
   5   2 -13     9150.73     9152.95    136.17 o
   6   2 -13    14475.26    13575.43    165.62 o
   7   2 -13     3461.82     3441.91     83.02 o
   8   2 -13     2199.72     2211.53     77.57 o
   9   2 -13     1239.59     1310.17     77.37 o
  10   2 -13     2440.12     2515.19    101.67 o
  11   2 -13      776.68      767.99    106.33 o
  12   2 -13     3186.46     3334.90    178.47 o
  13   2 -13      710.43      789.17    150.45 o
  14   2 -13     2389.28     2305.15    212.86 o
  15   2 -13      917.59      878.01    174.36 o
  16   2 -13     1492.03     1516.78    207.41 o
  17   2 -13      112.56      178.82    142.08 o
  18   2 -13     3366.58     3766.93    302.30 o
  19   2 -13     1274.09     1308.18    319.56 o
  20   2 -13     1044.10      883.45    299.73 o
   0   3 -13    16501.76    17149.06    248.80 o
   1   3 -13     3276.27     3593.26     73.88 o
   2   3 -13     1792.17     1913.50     57.74 o
   3   3 -13    17025.22    16580.13    184.94 o
   4   3 -13     3169.86     3178.25     76.21 o
   5   3 -13     1411.98     1394.77     55.99 o
   6   3 -13     1812.85     1946.51     71.15 o
   7   3 -13      951.59      894.75     55.79 o
   8   3 -13      570.49      656.02     63.95 o
   9   3 -13     8996.66     9007.27    185.55 o
  10   3 -13    12983.64    13465.69    262.05 o
  11   3 -13     1219.70     1517.37    117.21 o
  12   3 -13      264.96      526.17    122.26 o
  13   3 -13     1513.67     1212.97    170.28 o
  14   3 -13     4067.66     3879.55    259.15 o
  15   3 -13     3834.29     3634.89    262.07 o
  16   3 -13     2121.36     2582.87    247.07 o
  17   3 -13     3008.43     2054.02    333.98 o
  18   3 -13      376.94      579.62    261.82 o
  19   3 -13     1618.75     1591.81    341.53 o
  20   3 -13      892.94      880.53    301.28 o
   1   4 -13    10631.75    10987.30    125.09 o
   2   4 -13    15284.22    14670.91    153.56 o
   3   4 -13     1199.94     1182.66     45.49 o
   4   4 -13     4516.62     4440.64     97.41 o
   5   4 -13    12005.13    11799.35    166.15 o
   6   4 -13      394.16      472.33     49.18 o
   7   4 -13     6559.64     6143.88    163.74 o
   8   4 -13     5005.26     4992.40    154.19 o
   9   4 -13     1508.09     1525.76    102.25 o
  10   4 -13     1793.57     1895.71    120.33 o
  11   4 -13     2441.33     2302.85    143.86 o
  12   4 -13     7024.36     6422.94    223.43 o
  13   4 -13     1249.08     1294.59    174.36 o
  14   4 -13     1754.57     1948.35    295.47 o
  15   4 -13     2294.01     2080.40    314.33 o
  16   4 -13      826.91      621.42    249.00 o
  17   4 -13       30.47       27.41    180.96 o
  18   4 -13      899.26      418.69    238.11 o
  19   4 -13     2082.76     1851.55    362.15 o
   0   5 -13     1710.56     1636.81     87.87 o
   1   5 -13     3511.12     3390.73     89.24 o
   2   5 -13     1929.28     1944.18     76.01 o
   3   5 -13    11986.28    11748.72    173.15 o
   4   5 -13     5373.67     5654.53    141.75 o
   5   5 -13     1386.41     1448.97     88.45 o
   6   5 -13     2468.20     2489.91    128.69 o
   7   5 -13     5829.65     6015.42    192.89 o
   8   5 -13      132.22      234.61     72.50 o
   9   5 -13     7597.49     7422.12    228.69 o
  10   5 -13     8827.65     8542.55    317.97 o
  11   5 -13     1725.98     1825.12    170.87 o
  12   5 -13     2091.22     2588.73    197.70 o
  13   5 -13       24.33      227.41    172.99 o
  14   5 -13     6486.88     5473.61    440.79 o
  15   5 -13      410.18      317.99    206.23 o
  16   5 -13     1126.61     1426.17    294.29 o
  17   5 -13      293.92      167.74    199.81 o
  18   5 -13       21.07      237.71    198.84 o
   1   6 -13    13910.15    13691.49    212.07 o
   2   6 -13     9386.38     9326.37    188.47 o
   3   6 -13      643.16      611.71     64.34 o
   4   6 -13     1330.71     1478.70    116.63 o
   5   6 -13     3844.97     3770.96    172.45 o
   6   6 -13     1986.72     1624.55    158.63 o
   7   6 -13     1297.49     1247.95    147.15 o
   8   6 -13     9541.24     9661.61    340.15 o
   9   6 -13     3822.19     3862.03    228.05 o
  10   6 -13     1657.11     1705.17    174.95 o
  11   6 -13      917.67     1042.84    155.89 o
  12   6 -13     1922.97     1754.95    185.84 o
  13   6 -13      588.26      792.86    155.69 o
  14   6 -13     2645.52     2889.30    349.52 o
  15   6 -13      698.38      503.82    218.28 o
  16   6 -13     1175.66      594.03    243.75 o
  17   6 -13        2.24       32.46    199.62 o
   0   7 -13     5180.48     4913.17    187.82 o
   1   7 -13     2059.49     2141.84     94.67 o
   2   7 -13     2017.10     1879.60     89.42 o
   3   7 -13     2635.27     2846.04    114.11 o
   4   7 -13     2374.62     2378.85    106.72 o
   5   7 -13     2423.93     2662.28    166.21 o
   6   7 -13      367.29      248.21     84.94 o
   7   7 -13     2064.15     2513.89    201.39 o
   8   7 -13      843.96      995.80    152.39 o
   9   7 -13     2035.76     1867.13    187.20 o
  10   7 -13     2265.24     2038.60    200.03 o
  11   7 -13     3264.65     3737.99    250.78 o
  12   7 -13     1655.92     1835.97    199.05 o
  13   7 -13     3100.99     3060.44    243.00 o
  14   7 -13     1299.67      719.99    250.95 o
  15   7 -13     2393.89     1781.79    317.64 o
  16   7 -13     2378.81     2621.75    366.04 o
   1   8 -13     5188.62     5625.81    146.79 o
   2   8 -13     8923.59     8463.23    178.53 o
   3   8 -13      146.15      300.50     72.89 o
   4   8 -13     1374.40     1505.51    108.86 o
   5   8 -13      957.08     1146.26    134.90 o
   6   8 -13     3250.67     3355.23    195.57 o
   7   8 -13     3654.08     3892.84    208.99 o
   8   8 -13     6104.04     6005.29    250.43 o
   9   8 -13      415.64      501.29    120.71 o
  10   8 -13      468.32      400.41    116.24 o
  11   8 -13     3006.51     3046.81    202.95 o
  12   8 -13     2993.42     3042.53    203.92 o
  13   8 -13     1134.95     1125.46    153.56 o
  14   8 -13     3966.27     3708.49    284.61 o
  15   8 -13      213.15       16.91    194.37 o
   0   9 -13     6385.81     6706.16    237.21 o
   1   9 -13     4513.45     5104.63    148.34 o
   2   9 -13       63.96       53.65     60.84 o
   3   9 -13     8005.07     8142.38    246.18 o
   4   9 -13     1279.42     1239.19    147.93 o
   5   9 -13      630.08      532.98    118.76 o
   6   9 -13     1088.88      771.11    135.87 o
   7   9 -13     2067.49     2442.32    188.75 o
   8   9 -13      514.22      536.08    129.06 o
   9   9 -13     1257.33     1487.99    165.03 o
  10   9 -13     1052.41     1279.60    207.99 o
  11   9 -13     1513.41     1325.89    207.21 o
  12   9 -13     1204.84     1215.46    206.82 o
  13   9 -13     1884.18     1761.14    231.51 o
   1  10 -13     1037.61      731.45    183.30 o
   2  10 -13     4885.95     5367.68    347.62 o
   3  10 -13      110.29      117.79    100.49 o
   4  10 -13     1116.77     1171.72    156.28 o
   5  10 -13      896.59     1071.02    153.75 o
   6  10 -13      545.13      643.18    185.63 o
   7  10 -13     3057.08     3366.78    293.74 o
   8  10 -13     1622.48     1771.23    239.09 o
   9  10 -13      296.27      396.91    176.88 o
  10  10 -13      176.36      177.27    157.44 o
   0  11 -13      947.21      523.07    274.85 o
   1  11 -13      553.46      463.39    185.82 o
   2  11 -13      593.11      898.98    207.79 o
   3  11 -13     1366.13     1460.97    228.98 o
   4  11 -13     1101.61     1139.06    233.45 o
   5  11 -13      859.27      954.39    220.42 o
   6  11 -13      542.83      608.20    198.84 o
   7  11 -13      867.32     1293.38    242.19 o
   0   0 -12     7315.81     7387.20    207.77 o
   2   0 -12     4927.43     4783.69    152.67 o
   4   0 -12    39366.77    38983.59    523.34 o
   6   0 -12     1088.32     1224.85     62.59 o
   8   0 -12     4940.33     5381.06    123.87 o
  10   0 -12     6772.67     6729.42    257.87 o
  12   0 -12      274.87      639.29    175.71 o
  14   0 -12     4202.06     4452.40    384.76 o
  16   0 -12     6353.13     6358.92    483.37 o
  18   0 -12     2991.90     2917.93    397.55 o
  20   0 -12     4924.91     4860.38    526.09 o
   1   1 -12     1262.87     1196.13     48.79 o
   2   1 -12     1788.44     1824.72     63.77 o
   3   1 -12     1777.52     1856.79     65.52 o
   4   1 -12      279.03      210.70     35.76 o
   5   1 -12    32593.38    31041.59    271.26 o
   6   1 -12      372.76      446.68     37.13 o
   7   1 -12    13230.57    12909.25    156.85 o
   8   1 -12     4896.33     4574.04     91.78 o
   9   1 -12      133.51      168.91     35.57 o
  10   1 -12       85.45      132.17     54.42 o
  11   1 -12    12818.92    13326.67    317.11 o
  12   1 -12      549.73      834.26    131.98 o
  13   1 -12      108.11      141.89    101.27 o
  14   1 -12      254.96      196.51    117.98 o
  15   1 -12      410.49      555.13    143.06 o
  16   1 -12     1517.30     1861.24    220.43 o
  17   1 -12     1108.84     1136.93    194.77 o
  18   1 -12      478.53      392.44    153.56 o
  19   1 -12      824.13      860.70    281.85 o
  20   1 -12       37.31      332.76    250.93 o
  21   1 -12      468.24      836.39    313.72 o
   0   2 -12     8814.44     8173.65    154.09 o
   1   2 -12      615.39      631.94     38.88 o
   2   2 -12     3605.21     3638.45     78.94 o
   3   2 -12     2904.43     2977.09     74.08 o
   4   2 -12    11762.52    11584.15    141.47 o
   5   2 -12      827.81      846.16     44.32 o
   6   2 -12     5563.43     5847.07    104.62 o
   7   2 -12     4617.36     4178.66     91.20 o
   8   2 -12     2750.77     2726.83     82.43 o
   9   2 -12     2723.55     2864.63     93.90 o
  10   2 -12     6375.82     6072.80    148.96 o
  11   2 -12     1154.71     1008.86    110.41 o
  12   2 -12     3070.10     3215.91    170.69 o
  13   2 -12      759.78      629.98    135.48 o
  14   2 -12     2622.36     2374.20    214.03 o
  15   2 -12     2020.68     1895.71    206.83 o
  16   2 -12     5118.18     5257.23    312.05 o
  17   2 -12     2790.50     3353.75    281.10 o
  18   2 -12     5271.12     5336.29    491.89 o
  19   2 -12      602.86      286.31    233.44 o
  20   2 -12     4983.08     3978.71    466.21 o
   1   3 -12     5341.03     5071.87     83.23 o
   2   3 -12     5690.21     5369.74     87.32 o
   3   3 -12     5765.77     6150.73     99.18 o
   4   3 -12     1508.78     1413.84     52.68 o
   5   3 -12    14235.26    14093.78    164.65 o
   6   3 -12     4654.94     4355.21     89.64 o
   7   3 -12     2580.88     2500.50     79.32 o
   8   3 -12      194.23      236.36     41.40 o
   9   3 -12      913.80     1011.76     74.84 o
  10   3 -12     1985.68     1841.71     95.64 o
  11   3 -12     8475.98     8412.23    234.74 o
  12   3 -12     2538.62     2263.02    189.54 o
  13   3 -12       59.89       77.16    104.38 o
  14   3 -12     1704.51     1818.89    200.41 o
  15   3 -12      445.37      241.02    140.14 o
  16   3 -12     1437.60     1602.11    287.88 o
  17   3 -12     1261.71     1198.95    285.74 o
  18   3 -12     1660.20     1869.99    350.48 o
  19   3 -12       79.75       18.08    213.81 o
  20   3 -12      143.98        0.00    210.89 o
   0   4 -12     9621.65     9376.76    147.46 o
   1   4 -12     4088.77     3824.26     65.33 o
   2   4 -12     6387.14     6443.11     90.63 o
   3   4 -12    15545.19    15020.81    152.40 o
   4   4 -12     4647.12     4317.09     86.33 o
   5   4 -12     2364.05     2302.55     73.10 o
   6   4 -12    12760.20    13146.82    177.64 o
   7   4 -12     4739.88     4690.65    116.66 o
   8   4 -12     3567.03     3523.66    131.23 o
   9   4 -12      762.82      938.46     87.28 o
  10   4 -12     3000.12     3007.88    132.98 o
  11   4 -12      198.89      255.02     67.06 o
  12   4 -12     2321.88     2381.94    148.91 o
  13   4 -12     1167.76     1164.35    232.68 o
  14   4 -12     1261.01     1123.14    243.37 o
  15   4 -12     1260.00      869.28    227.04 o
  16   4 -12     1226.80      962.97    264.75 o
  17   4 -12     1528.24     1415.89    304.21 o
  18   4 -12      388.27      546.77    262.01 o
  19   4 -12      947.53     1261.12    320.92 o
   1   5 -12     4071.36     3952.63     91.58 o
   2   5 -12    11316.46    11148.43    146.10 o
   3   5 -12     3350.29     3342.86     80.49 o
   4   5 -12      176.83      195.93     37.51 o
   5   5 -12     3527.16     3421.02    109.85 o
   6   5 -12      480.95      566.22     68.42 o
   7   5 -12      143.79       94.27     60.84 o
   8   5 -12       11.91      105.74     61.81 o
   9   5 -12     5015.89     4829.53    229.04 o
  10   5 -12     4168.58     3910.77    217.17 o
  11   5 -12     1060.65     1238.21    149.28 o
  12   5 -12     5620.18     5460.47    260.54 o
  13   5 -12      583.03      610.53    138.59 o
  14   5 -12     1832.73     1627.81    282.45 o
  15   5 -12     4222.92     4688.45    417.40 o
  16   5 -12      270.60      693.71    242.58 o
  17   5 -12      909.36     1315.16    297.40 o
  18   5 -12      555.91      119.15    217.50 o
  19   5 -12      180.52       56.17    225.47 o
   0   6 -12    24015.53    22562.91    398.18 o
   1   6 -12     2519.15     2657.90     92.73 o
   2   6 -12     1606.21     1399.81     79.31 o
   3   6 -12     5154.39     4987.02    132.80 o
   4   6 -12     3634.51     3626.69    127.93 o
   5   6 -12     1240.35     1372.75    115.08 o
   6   6 -12     3052.44     3334.31    201.80 o
   7   6 -12      283.66      226.83     93.69 o
   8   6 -12      875.57      812.70    132.37 o
   9   6 -12     2783.52     2723.96    195.37 o
  10   6 -12     3223.10     2815.98    206.65 o
  11   6 -12     1196.61     1082.71    152.01 o
  12   6 -12     5284.10     5377.26    272.97 o
  13   6 -12     2566.50     2583.72    217.14 o
  14   6 -12      158.55        0.00    145.58 o
  15   6 -12       72.28      166.19    188.54 o
  16   6 -12      823.11      902.69    263.77 o
  17   6 -12      472.29        0.00    204.68 o
  18   6 -12      164.38        0.00    212.25 o
   1   7 -12     2474.54     2533.63     97.39 o
   2   7 -12      948.84      921.37     74.06 o
   3   7 -12     1353.80     1491.33     88.64 o
   4   7 -12      954.09     1009.42     76.78 o
   5   7 -12     2498.21     2611.57    160.38 o
   6   7 -12      142.00      145.58     84.36 o
   7   7 -12     5404.21     5075.86    212.90 o
   8   7 -12      736.77      726.78    137.04 o
   9   7 -12     5055.84     4787.15    264.81 o
  10   7 -12     3263.54     3069.65    223.76 o
  11   7 -12     1086.08     1014.28    161.92 o
  12   7 -12     6726.90     6233.51    308.57 o
  13   7 -12     1512.30     1412.20    187.97 o
  14   7 -12       67.39        0.00    124.40 o
  15   7 -12     2303.12     2308.00    337.27 o
  16   7 -12      506.77      186.21    209.73 o
  17   7 -12      570.96      271.35    222.75 o
   0   8 -12    20150.33    19669.35    395.05 o
   1   8 -12      523.81      583.13     66.28 o
   2   8 -12     1263.75     1336.97     83.00 o
   3   8 -12     3067.77     2895.46    118.39 o
   4   8 -12     6125.27     5706.80    174.80 o
   5   8 -12      109.79      111.37     60.25 o
   6   8 -12     5374.68     5134.29    227.29 o
   7   8 -12       56.08       67.45     87.66 o
   8   8 -12      679.48      827.85    128.48 o
   9   8 -12      489.50      668.26    122.65 o
  10   8 -12      992.73     1069.67    140.73 o
  11   8 -12      257.32      256.96    107.68 o
  12   8 -12     1100.58     1061.90    147.73 o
  13   8 -12      665.35      550.67    127.12 o
  14   8 -12      307.51      171.24    113.71 o
  15   8 -12     1116.19      787.04    180.58 o
   1   9 -12      529.62      689.06     74.64 o
   2   9 -12     2901.04     3011.07    118.58 o
   3   9 -12      343.13      284.95     88.25 o
   4   9 -12     4850.41     4699.73    230.78 o
   5   9 -12        5.22        0.00     87.85 o
   6   9 -12       67.96       84.16    100.10 o
   7   9 -12      179.45      202.92    103.60 o
   8   9 -12     2245.50     2301.60    235.21 o
   9   9 -12     6533.25     6593.45    343.56 o
  10   9 -12     1915.97     2149.93    238.51 o
  11   9 -12      493.96      796.15    179.60 o
  12   9 -12      212.96      360.36    153.55 o
  13   9 -12     2032.84     2208.83    345.04 o
   0  10 -12     3395.44     3206.49    394.83 o
   1  10 -12      178.97       88.24    133.53 o
   2  10 -12     2404.39     2510.39    256.99 o
   3  10 -12       92.97      124.79    141.11 o
   4  10 -12       64.33      209.14    147.53 o
   5  10 -12      721.62      512.76    169.69 o
   6  10 -12     5616.21     6132.13    364.55 o
   7  10 -12      928.33     1059.17    201.38 o
   8  10 -12       21.09       17.69    144.03 o
   9  10 -12      781.70      593.04    181.94 o
  10  10 -12     2576.41     2572.40    275.84 o
  11  10 -12     1355.72     1245.60    220.62 o
   1  11 -12      109.44      128.48    156.66 o
   2  11 -12     6455.71     7142.59    409.66 o
   3  11 -12      658.85      520.34    181.94 o
   4  11 -12     1322.71     1340.07    228.20 o
   5  11 -12       73.47      149.66    164.83 o
   6  11 -12      170.34      273.28    182.32 o
   7  11 -12      286.34      372.80    178.04 o
   8  11 -12      291.97      525.97    269.20 o
   2   0 -11    17667.86    16530.78    270.59 o
   4   0 -11    37061.05    36508.95    490.16 o
   6   0 -11    62744.88    65233.41    661.95 o
   8   0 -11     9933.31    10275.48    169.06 o
  10   0 -11     6943.66     7285.61    212.95 o
  12   0 -11     9125.06     9022.12    459.39 o
  14   0 -11     3695.07     3901.50    352.28 o
  18   0 -11     1570.82     1597.84    317.04 o
   0   1 -11    22380.54    21166.63    273.10 o
   1   1 -11     4737.63     4193.72     86.55 o
   2   1 -11     8698.07     9096.42    132.90 o
   3   1 -11    73859.98    72801.89    597.27 o
   4   1 -11    10609.87    10479.78    139.73 o
   5   1 -11     3193.11     3263.79     71.36 o
   6   1 -11      497.13      564.86     37.90 o
   7   1 -11    14686.64    14517.04    165.44 o
   8   1 -11     1097.12     1225.23     51.71 o
   9   1 -11     4760.45     4903.14     96.25 o
  10   1 -11       40.28       26.05     35.76 o
  11   1 -11     3401.69     3259.60    159.62 o
  12   1 -11     1555.15     1834.85    135.68 o
  13   1 -11     6104.54     5969.32    281.75 o
  14   1 -11      951.14      820.67    150.26 o
  15   1 -11     2372.87     2262.77    215.78 o
  16   1 -11     1379.79     1222.29    182.53 o
  17   1 -11     2150.30     2556.44    248.82 o
  18   1 -11      167.43      248.41    159.00 o
  19   1 -11     1145.78      913.20    280.68 o
  20   1 -11      922.45     1331.29    338.02 o
   1   2 -11    14612.42    14308.88    148.17 o
   2   2 -11    11317.88    10345.80    133.12 o
   3   2 -11    14995.93    14982.71    170.75 o
   4   2 -11     1262.36     1283.20     63.76 o
   5   2 -11      341.78      415.19     35.38 o
   6   2 -11    12476.38    12798.52    156.07 o
   7   2 -11       61.84      102.63     29.54 o
   8   2 -11    14098.11    14542.39    178.26 o
   9   2 -11     6589.64     6711.99    130.88 o
  10   2 -11     7929.96     7711.74    164.53 o
  11   2 -11      126.18       65.50     50.73 o
  12   2 -11     2302.57     2682.32    160.38 o
  13   2 -11     2696.03     2576.81    206.07 o
  14   2 -11     5776.27     5482.56    287.57 o
  15   2 -11       40.61       66.47    112.15 o
  16   2 -11     5157.19     5039.50    301.16 o
  17   2 -11      120.73      129.26    179.99 o
  19   2 -11     1166.59     1788.49    349.88 o
  20   2 -11      502.58      392.83    235.58 o
  21   2 -11      983.55     1414.10    355.32 o
   0   3 -11    10385.85    10116.65    150.02 o
   1   3 -11     4206.47     3993.93     76.81 o
   2   3 -11     3052.87     3122.95     64.36 o
   3   3 -11    42441.98    42538.62    337.90 o
   4   3 -11     1465.05     1585.31     53.65 o
   5   3 -11    16480.98    16559.66    178.32 o
   6   3 -11     1352.05     1436.95     54.82 o
   7   3 -11     3797.81     3732.11     87.30 o
   8   3 -11     1392.70     1458.71     65.51 o
   9   3 -11     1086.55      990.00     72.51 o
  10   3 -11     2327.80     2405.53    102.45 o
  11   3 -11      338.52      463.58     65.31 o
  12   3 -11     2983.69     3332.72    158.25 o
  13   3 -11      871.71      908.53    150.64 o
  14   3 -11     8477.91     8581.65    357.43 o
  15   3 -11     1939.00     2380.12    310.05 o
  16   3 -11     1011.71     1431.41    284.57 o
  17   3 -11     4066.21     3286.90    386.49 o
  18   3 -11     1673.57     1541.28    309.85 o
  19   3 -11      895.66      394.59    242.97 o
  20   3 -11      977.98      661.86    294.48 o
   1   4 -11    23468.05    23980.30    188.95 o
   2   4 -11    21460.56    22088.11    180.15 o
   3   4 -11     3189.76     3324.28     64.16 o
   4   4 -11    10254.90    10278.78    120.81 o
   5   4 -11     9119.16     9296.31    115.74 o
   6   4 -11      317.48      321.11     41.21 o
   7   4 -11    12762.38    12289.23    172.38 o
   8   4 -11     4649.23     4855.87    149.13 o
   9   4 -11     5012.01     4950.22    155.94 o
  10   4 -11     3729.62     4045.46    147.76 o
  11   4 -11     1103.79     1121.01     97.00 o
  12   4 -11     4781.84     4612.01    226.70 o
  13   4 -11     3042.87     3536.80    343.71 o
  14   4 -11     1233.08     1171.35    248.42 o
  15   4 -11     2672.80     2848.51    341.17 o
  16   4 -11     1579.64     1835.00    305.96 o
  17   4 -11       93.90      595.94    227.22 o
  18   4 -11      822.75      909.88    273.10 o
  19   4 -11      451.57      442.78    240.44 o
  20   4 -11      657.99      758.45    297.20 o
   0   5 -11    17616.71    17385.96    236.90 o
   1   5 -11     1962.13     2021.57     61.43 o
   2   5 -11     2770.88     2872.27     78.74 o
   3   5 -11     4198.86     4255.22     87.30 o
   4   5 -11     1182.80     1239.80     59.48 o
   5   5 -11    11556.60    11018.71    166.72 o
   6   5 -11      835.15      893.76     64.73 o
   7   5 -11     1892.85     1777.55    104.58 o
   8   5 -11     4030.84     4141.42    206.28 o
   9   5 -11     1422.64     1523.41    149.87 o
  10   5 -11     1704.38     1685.75    157.65 o
  11   5 -11      414.06      545.61    116.82 o
  12   5 -11      808.07      847.10    136.84 o
  13   5 -11     2163.05     2021.30    181.95 o
  14   5 -11     2353.26     2651.34    320.56 o
  15   5 -11     1811.21     1421.17    277.39 o
  16   5 -11     2039.57     1800.82    305.00 o
  17   5 -11     1625.02     1152.31    288.08 o
  18   5 -11       38.55       89.99    199.03 o
  19   5 -11     2244.91     1851.56    352.23 o
   1   6 -11     7518.11     7339.42    146.25 o
   2   6 -11     1361.72     1362.66     76.98 o
   3   6 -11     4104.05     4306.18    121.13 o
   4   6 -11     2859.72     2890.08    102.26 o
   5   6 -11     3181.89     3358.09    157.67 o
   6   6 -11      936.65      964.33    103.61 o
   7   6 -11     2314.06     2528.35    176.90 o
   8   6 -11     5657.28     5560.60    253.36 o
   9   6 -11      924.26     1050.82    145.20 o
  10   6 -11     1998.16     1917.49    175.54 o
  11   6 -11      924.83     1041.49    152.78 o
  12   6 -11     1656.73     1522.83    174.17 o
  13   6 -11      944.65      965.48    157.45 o
  14   6 -11      218.74       76.19    116.43 o
  15   6 -11      697.08      852.73    249.19 o
  16   6 -11      557.58      345.21    212.65 o
  17   6 -11       95.82       83.00    191.45 o
  18   6 -11      597.12      758.25    279.32 o
   0   7 -11     1962.12     2113.07    123.83 o
   1   7 -11     3416.56     3072.71    103.82 o
   2   7 -11      920.64     1102.53     76.20 o
   3   7 -11     3604.36     3498.12    117.82 o
   4   7 -11      879.15      821.84     69.20 o
   5   7 -11     1326.70     1509.21     84.56 o
   6   7 -11      184.46      180.18     80.08 o
   7   7 -11     2752.45     2747.68    165.63 o
   8   7 -11     5285.73     5413.34    265.40 o
   9   7 -11     2092.16     2233.96    194.39 o
  10   7 -11     1005.76      971.71    154.34 o
  11   7 -11     4450.19     4546.44    261.69 o
  12   7 -11       83.68      152.77    119.15 o
  13   7 -11      102.30      146.36    120.90 o
  14   7 -11     1447.10     1640.98    197.10 o
  15   7 -11     1824.55     1793.22    304.41 o
  16   7 -11     1289.56     1222.46    284.38 o
  17   7 -11      509.54     1439.73    317.02 o
   1   8 -11     5003.84     5157.42    135.71 o
   2   8 -11     2777.04     2996.32    108.09 o
   3   8 -11     3279.15     3497.40    124.03 o
   4   8 -11      538.02      554.55     77.75 o
   5   8 -11     2873.51     2955.49    127.92 o
   6   8 -11      165.55      237.52     91.74 o
   7   8 -11     5189.89     5210.64    228.26 o
   8   8 -11     1761.19     1849.41    154.54 o
   9   8 -11      429.51      401.38    107.88 o
  10   8 -11     1789.44     1959.23    163.87 o
  11   8 -11      397.48      502.65    117.60 o
  12   8 -11     2186.73     2110.69    174.95 o
  13   8 -11      482.06      328.49    118.96 o
  14   8 -11     2034.64     2123.11    183.70 o
  15   8 -11     1968.20     1824.13    182.34 o
   0   9 -11     3523.04     3277.33    169.52 o
   1   9 -11      825.23      828.05     76.39 o
   2   9 -11     1702.94     1820.25     98.75 o
   3   9 -11     3621.67     3554.56    167.77 o
   4   9 -11     5913.89     6468.79    258.60 o
   5   9 -11      411.06      639.88    121.29 o
   6   9 -11     3684.59     3335.26    265.56 o
   7   9 -11      316.22      175.91    129.06 o
   8   9 -11      701.39      708.70    166.39 o
   9   9 -11      779.76      691.40    166.97 o
  10   9 -11      574.24      543.08    161.53 o
  11   9 -11     1229.84     1183.39    197.69 o
  12   9 -11      494.12      277.18    150.45 o
  13   9 -11      379.31      494.68    166.38 o
  14   9 -11     2222.88     2234.31    246.10 o
   1  10 -11      554.27      585.46    163.86 o
   2  10 -11     1721.05     1864.94    232.88 o
   3  10 -11      452.48      328.69    152.97 o
   4  10 -11      385.56      377.47    161.33 o
   5  10 -11     1996.17     2638.25    258.15 o
   6  10 -11      462.60      865.16    192.04 o
   7  10 -11     2577.24     2988.23    274.10 o
   8  10 -11      209.58       66.67    142.47 o
   9  10 -11      293.87      398.27    169.69 o
  10  10 -11     1261.61     1056.65    205.85 o
  11  10 -11      660.02      530.45    177.66 o
   0  11 -11      862.75      893.36    274.46 o
   1  11 -11       13.64       73.28    144.22 o
   2  11 -11     2394.04     2853.87    286.53 o
   3  11 -11     1066.96     1053.53    214.79 o
   4  11 -11      909.45      821.83    200.40 o
   5  11 -11     1032.90     1387.67    235.20 o
   6  11 -11     1241.68     1340.06    230.73 o
   7  11 -11      370.96      645.12    196.32 o
   8  11 -11      977.98      957.51    220.62 o
   0   0 -10    36000.98    32898.32    521.70 o
   2   0 -10     4740.99     5281.59    133.81 o
   4   0 -10    22836.45    21970.57    332.34 o
   6   0 -10    19854.01    22085.97    277.76 o
   8   0 -10     1256.92     1406.23     56.76 o
  10   0 -10     4310.15     4298.21    138.24 o
  12   0 -10     6736.95     6879.29    407.01 o
  14   0 -10     3949.78     3776.37    345.48 o
  16   0 -10     1931.78     2137.13    312.19 o
  18   0 -10      517.20      315.86    232.47 o
   1   1 -10    12638.35    11982.57    149.15 o
   2   1 -10      367.75      442.41     37.32 o
   3   1 -10     4618.10     5321.29     90.63 o
   4   1 -10     1025.15     1209.90     45.29 o
   5   1 -10    10792.11    11170.81    131.36 o
   6   1 -10     2313.91     2482.31     62.80 o
   7   1 -10    15163.04    15375.86    169.16 o
   8   1 -10     1352.76     1283.19     52.29 o
   9   1 -10    18190.15    18717.95    202.65 o
  10   1 -10      315.54      353.57     41.21 o
  11   1 -10     1102.89     1285.86     95.44 o
  12   1 -10      411.41      450.95     89.22 o
  13   1 -10     4233.36     4162.81    238.36 o
  14   1 -10      124.40      101.07    107.10 o
  15   1 -10     1710.86     2152.86    214.80 o
  16   1 -10     2339.10     2382.89    228.41 o
  17   1 -10      107.86      140.53    134.31 o
  18   1 -10       54.56        8.36    169.30 o
  19   1 -10     3855.66     3188.28    414.67 o
  20   1 -10       28.17      418.87    244.32 o
   0   2 -10     7062.19     6959.85    130.35 o
   1   2 -10     9883.56     9925.66    115.79 o
   2   2 -10     3499.54     3174.06     69.42 o
   3   2 -10     9541.69     9736.48    118.31 o
   4   2 -10     8022.81     8317.58    110.50 o
   5   2 -10      919.57      973.69     44.51 o
   6   2 -10    11336.46    11979.69    147.69 o
   7   2 -10     4302.02     4148.14     84.20 o
   8   2 -10     1770.67     1808.69     61.62 o
   9   2 -10     2749.79     2785.35     82.43 o
  10   2 -10     6914.32     6890.96    145.08 o
  11   2 -10     5271.98     5384.73    140.78 o
  12   2 -10     2636.25     2773.18    158.25 o
  13   2 -10      353.95      384.86     93.69 o
  14   2 -10      143.78       70.95     94.85 o
  15   2 -10     1292.57     1399.95    186.61 o
  16   2 -10      115.00      260.26    137.23 o
  17   2 -10      507.81      590.90    239.66 o
  18   2 -10     2251.47     2318.90    355.54 o
  19   2 -10      531.94      690.81    255.80 o
  20   2 -10      546.22      932.22    312.36 o
   1   3 -10     4340.03     4575.92     70.01 o
   2   3 -10    24752.73    25310.39    204.84 o
   3   3 -10     2349.45     3057.02     68.63 o
   4   3 -10     4940.04     4798.28     84.59 o
   5   3 -10     2070.60     2283.91     62.99 o
   6   3 -10     8031.03     7810.29    116.32 o
   7   3 -10     1721.49     1848.73     61.24 o
   8   3 -10     2170.28     2130.28     74.46 o
   9   3 -10      739.54      845.94     55.40 o
  10   3 -10     2131.17     2488.70    103.61 o
  11   3 -10      291.58      313.33     58.31 o
  12   3 -10      317.05      380.78     82.41 o
  13   3 -10     7111.71     6669.47    296.16 o
  14   3 -10     4314.35     4293.76    365.70 o
  15   3 -10     1242.37     1759.94    279.91 o
  16   3 -10     2473.50     1802.63    298.40 o
  17   3 -10      580.57      583.32    240.25 o
  18   3 -10     1440.35     1377.98    304.99 o
  19   3 -10     4867.54     4937.58    492.46 o
  20   3 -10      156.10        0.00    174.16 o
   0   4 -10     4954.65     6051.33    104.43 o
   1   4 -10     6986.67     7022.90     92.19 o
   2   4 -10     6682.39     6958.44     76.83 o
   3   4 -10    11582.79    11630.15    116.55 o
   4   4 -10     3510.16     3735.61     70.97 o
   5   4 -10     2761.01     2838.48     61.63 o
   6   4 -10     7871.53     7780.90    106.00 o
   7   4 -10     1928.94     1850.29     68.82 o
   8   4 -10     1442.99     1406.22     68.04 o
   9   4 -10     1089.94     1229.68     89.22 o
  10   4 -10     2993.08     3087.23    134.53 o
  11   4 -10     8807.88     8897.80    249.52 o
  12   4 -10      154.17       56.95     83.77 o
  13   4 -10     1237.63     1317.34    147.54 o
  14   4 -10     4711.15     4579.43    386.90 o
  15   4 -10     1133.86     1136.55    255.42 o
  16   4 -10     1464.99     1103.71    256.59 o
  17   4 -10     1734.48     2050.58    329.49 o
  18   4 -10      376.68      351.04    229.75 o
  19   4 -10     1564.45     1171.74    311.01 o
  20   4 -10      763.98      594.79    276.79 o
   1   5 -10     6126.36     6016.38     87.71 o
   2   5 -10     3999.10     4102.98     71.16 o
   3   5 -10      178.60      432.09     32.07 o
   4   5 -10     6855.22     6663.21     94.71 o
   5   5 -10     5556.76     5565.30    102.87 o
   6   5 -10      846.12      861.11     63.17 o
   7   5 -10    17005.22    16528.35    292.12 o
   8   5 -10     8759.85     8564.77    237.47 o
   9   5 -10      383.83      462.42    107.88 o
  10   5 -10     2820.66     2972.45    129.47 o
  11   5 -10     1665.62     1870.22    112.55 o
  12   5 -10     3216.82     2865.56    141.33 o
  13   5 -10     1186.62     1292.06    111.58 o
  14   5 -10      789.11      937.09    146.76 o
  15   5 -10      837.16      889.28    234.61 o
  16   5 -10      443.37      497.98    220.03 o
  17   5 -10      260.57      198.45    185.04 o
  18   5 -10      978.42      750.88    255.61 o
  19   5 -10     1135.58      747.19    278.74 o
   0   6 -10     6292.93     6306.44    151.88 o
   1   6 -10      872.83      923.51     48.40 o
   2   6 -10      835.31      878.02     56.95 o
   3   6 -10     1437.08     1481.64     64.54 o
   4   6 -10     1953.46     1878.65     70.37 o
   5   6 -10      945.17      964.91     70.76 o
   6   6 -10     1610.73     1717.83    127.52 o
   7   6 -10     2248.17     2567.62    179.62 o
   8   6 -10     6607.26     6674.81    164.70 o
   9   6 -10     2535.77     2541.78    112.56 o
  10   6 -10     3302.41     3350.24    136.28 o
  11   6 -10     4786.45     4777.39    166.82 o
  12   6 -10     3265.01     3242.49    150.47 o
  13   6 -10     1192.52     1430.84    116.24 o
  14   6 -10     4687.09     4791.24    195.20 o
  15   6 -10      294.64      177.46    186.79 o
  16   6 -10      673.54      924.64    260.07 o
  17   6 -10      958.94     1083.27    281.46 o
  18   6 -10     1093.74     1179.88    299.15 o
   1   7 -10     5982.60     5997.20    133.20 o
   2   7 -10     3509.80     3482.37    113.34 o
   3   7 -10     1391.29     1701.08     85.72 o
   4   7 -10     6195.36     6136.43    145.84 o
   5   7 -10     4318.83     4416.92    125.99 o
   6   7 -10      173.26      164.44     79.50 o
   7   7 -10     5802.91     5223.43    208.83 o
   8   7 -10     6915.26     7164.74    155.37 o
   9   7 -10     4670.97     5016.69    153.21 o
  10   7 -10     3084.34     2889.81    127.53 o
  11   7 -10      552.13      446.87     77.94 o
  12   7 -10     2481.10     2474.07    138.02 o
  13   7 -10     1482.81     1468.38    118.38 o
  14   7 -10      365.96      338.40     90.19 o
  15   7 -10      231.74      262.98    142.86 o
  16   7 -10       36.59       43.34    189.90 o
  17   7 -10     1164.88     1328.58    306.34 o
   0   8 -10    25394.37    24809.86    439.20 o
   1   8 -10      398.23      412.46     58.31 o
   2   8 -10     1887.75     1881.71     94.47 o
   3   8 -10      614.46      689.65     69.20 o
   4   8 -10     2903.87     3105.79    113.73 o
   5   8 -10     2732.44     2750.19    120.53 o
   6   8 -10      985.02     1026.13     83.39 o
   7   8 -10     1099.64     1111.86    130.43 o
   8   8 -10     1752.92     2010.56    161.54 o
   9   8 -10      737.13      713.17     66.67 o
  10   8 -10     3966.08     3852.25    131.81 o
  11   8 -10      996.89     1037.79     87.67 o
  12   8 -10     1286.23     1309.36     99.13 o
  13   8 -10      279.20      280.48     76.97 o
  14   8 -10     3523.46     3692.10    160.19 o
  15   8 -10      489.03      512.76    246.08 o
   1   9 -10     7687.71     7392.40    165.68 o
   2   9 -10     1387.90     1469.35     87.28 o
   3   9 -10      693.37      789.36     71.34 o
   4   9 -10     2947.20     3240.67    248.83 o
   5   9 -10     3778.27     4037.70    277.42 o
   6   9 -10       16.18       96.60    116.62 o
   7   9 -10     3006.78     2830.08    251.36 o
   8   9 -10      478.75      315.66    142.28 o
   9   9 -10     1361.72     1700.27    209.16 o
  10   9 -10      594.86     1001.61    180.19 o
  11   9 -10      887.02      797.53    175.52 o
  12   9 -10     1085.77     1295.34    200.60 o
  13   9 -10      518.62      525.59    162.69 o
  14   9 -10      199.75      186.98    147.33 o
   0  10 -10      201.56      101.27    181.54 o
   1  10 -10      998.58     1224.98    200.79 o
   2  10 -10      430.86      722.49    172.80 o
   3  10 -10     1869.37     2206.89    243.18 o
   4  10 -10      150.37       25.46    134.31 o
   5  10 -10      697.87      660.88    172.61 o
   6  10 -10     2649.91     2883.86    267.68 o
   7  10 -10      364.00      204.67    150.06 o
   8  10 -10      211.52      484.18    170.07 o
   9  10 -10      579.97      321.30    162.69 o
  10  10 -10     2368.81     2095.73    250.57 o
  11  10 -10      962.94     1093.76    202.93 o
  12  10 -10      333.96        7.39    138.98 o
   1  11 -10     2462.58     2643.16    277.59 o
   2  11 -10       58.16       80.47    145.19 o
   3  11 -10        2.55      250.35    138.59 o
   4  11 -10      142.17       24.10    136.06 o
   5  11 -10     1399.58     1283.70    229.18 o
   6  11 -10      287.17      429.37    181.15 o
   7  11 -10      383.36      226.83    171.44 o
   8  11 -10      476.94      412.85    186.79 o
   9  11 -10       65.43       22.94    140.33 o
   0  12 -10     3805.36     4070.62    490.09 o
   1  12 -10      998.97      892.00    214.98 o
   2  12 -10      224.18      157.25    179.02 o
   3  12 -10      975.52      515.88    281.65 o
   2   0  -9     1876.39     1931.22    100.91 o
   4   0  -9    18678.06    18611.33    289.55 o
   6   0  -9     3198.65     3364.97     77.58 o
   8   0  -9     2915.21     3033.98     76.80 o
  10   0  -9    11060.69    11052.60    221.39 o
  12   0  -9     2274.22     2139.19    130.83 o
  14   0  -9     6518.40     6783.22    442.38 o
  16   0  -9     1477.43     1469.75    274.47 o
  18   0  -9     1698.80     2055.44    349.70 o
   0   1  -9    13645.24    12822.60    209.19 o
   1   1  -9    21907.34    21741.29    216.28 o
   2   1  -9     2260.39     2191.66     56.39 o
   3   1  -9     5652.94     5329.51     88.51 o
   4   1  -9     2350.99     2114.60     53.47 o
   5   1  -9      429.42      333.55     33.04 o
   6   1  -9     1929.51     1786.83     53.46 o
   7   1  -9    17394.11    17716.32    182.64 o
   8   1  -9      758.83      786.67     43.15 o
   9   1  -9      233.07      348.51     36.15 o
  10   1  -9     1833.32     1967.50     70.18 o
  11   1  -9     4767.86     4692.81    113.36 o
  12   1  -9      884.58     1022.64    116.24 o
  13   1  -9     6016.30     6156.43    280.78 o
  14   1  -9     3440.18     3332.02    236.60 o
  15   1  -9     5620.73     5507.97    296.13 o
  16   1  -9      728.54      672.54    158.22 o
  17   1  -9     9725.69     9863.13    420.26 o
  18   1  -9      743.57      526.57    235.39 o
  19   1  -9      430.06      345.21    222.56 o
   1   2  -9     5393.16     5595.93     78.19 o
   2   2  -9    35485.09    34400.03    295.85 o
   3   2  -9     3159.89     3341.96     65.14 o
   4   2  -9    15683.88    17035.66    167.67 o
   5   2  -9     9106.97     9256.33    117.13 o
   6   2  -9     3275.60     3055.55     69.22 o
   7   2  -9     1819.55     2003.91     60.27 o
   8   2  -9     9669.92     9330.30    130.73 o
   9   2  -9    10247.28    10688.29    146.88 o
  10   2  -9     6071.44     6275.11    122.90 o
  11   2  -9      719.62      733.59     67.26 o
  12   2  -9      633.14      583.52     71.92 o
  13   2  -9     4599.43     4768.16    247.70 o
  14   2  -9     1448.70     1503.00    175.73 o
  15   2  -9     1594.20     1620.61    193.61 o
  16   2  -9     1392.20     1313.46    266.70 o
  17   2  -9       14.34        0.00    146.17 o
  18   2  -9     1391.86     1548.26    310.62 o
  19   2  -9      888.45      369.90    250.75 o
  20   2  -9       92.13      121.09    202.73 o
   0   3  -9    62432.55    63456.02    621.52 o
   1   3  -9     8633.36     8934.57     94.95 o
   2   3  -9    16168.09    16590.53    150.33 o
   3   3  -9     8136.11     7931.84    103.30 o
   4   3  -9     8460.36     8299.68     98.63 o
   5   3  -9     4347.03     3864.79     68.64 o
   6   3  -9     1579.93     1623.42     49.18 o
   7   3  -9     2740.46     2750.22     70.38 o
   8   3  -9     1201.78     1301.04     54.43 o
   9   3  -9     6123.95     5850.85    117.65 o
  10   3  -9     4749.84     4584.28    132.41 o
  11   3  -9     1541.07     1572.81     89.61 o
  12   3  -9     3338.38     3593.53    160.97 o
  13   3  -9      709.68      480.50    108.85 o
  14   3  -9     2279.29     1945.71    276.43 o
  15   3  -9     1967.80     1758.85    271.76 o
  16   3  -9     2506.69     1956.99    302.29 o
  17   3  -9     7579.46     7372.70    518.79 o
  18   3  -9     1080.14      969.37    278.94 o
  19   3  -9     1904.84     2064.98    350.09 o
  20   3  -9      967.85     1067.91    322.47 o
   1   4  -9     5409.27     5460.52     70.01 o
   2   4  -9     1825.21     1980.79     45.69 o
   3   4  -9     9515.96     9505.16     99.03 o
   4   4  -9     7881.87     7624.76     94.53 o
   5   4  -9     2118.71     2109.50     51.71 o
   6   4  -9     1177.91     1353.72     45.49 o
   7   4  -9     2513.26     2560.37     57.35 o
   8   4  -9      122.93      121.09     30.71 o
   9   4  -9     5759.78     5523.82    142.34 o
  10   4  -9     4986.94     4901.98    140.77 o
  11   4  -9     1070.70     1094.57     82.42 o
  12   4  -9     4874.81     4838.59    170.13 o
  13   4  -9     7910.80     7815.31    220.52 o
  14   4  -9      962.85      891.62    126.35 o
  15   4  -9     3679.92     3864.47    220.27 o
  16   4  -9     3192.94     3051.73    354.79 o
  17   4  -9      439.18      535.30    214.59 o
  18   4  -9     1655.54     1346.12    290.80 o
  19   4  -9     1269.07     1422.09    315.87 o
  20   4  -9       67.39      386.99    269.59 o
   0   5  -9    23153.08    23009.79    252.23 o
   1   5  -9     5345.86     5233.55     75.45 o
   2   5  -9     2826.45     2861.05     55.99 o
   3   5  -9     3241.71     3126.52     58.13 o
   4   5  -9     7886.15     7858.11     95.11 o
   5   5  -9    13257.03    13089.72    173.76 o
   6   5  -9     7535.07     7197.67     89.85 o
   7   5  -9      453.68      392.25     38.49 o
   8   5  -9       79.14       98.93     40.23 o
   9   5  -9     3021.40     3001.88    117.81 o
  10   5  -9     3722.80     3837.02    138.81 o
  11   5  -9     1252.05     1407.15    100.11 o
  12   5  -9       37.93       37.90     61.62 o
  13   5  -9     1152.00     1170.37    105.74 o
  14   5  -9      877.24      771.88     99.91 o
  15   5  -9     1030.47      899.59    133.15 o
  16   5  -9     1800.92     1647.82    164.65 o
  17   5  -9     1784.78     2048.45    189.72 o
  18   5  -9      353.34      205.45    206.42 o
  19   5  -9       34.38      164.05    213.22 o
   1   6  -9      322.22      330.05     37.32 o
   2   6  -9     3083.43     3232.16     79.13 o
   3   6  -9     1416.72     1449.96     46.65 o
   4   6  -9     4933.77     4875.42    104.80 o
   5   6  -9     5833.61     5660.70    110.45 o
   6   6  -9     3814.41     3946.57    164.09 o
   7   6  -9     2389.89     2442.07    173.41 o
   8   6  -9      163.35      180.96     42.18 o
   9   6  -9     2053.64     2102.96     97.78 o
  10   6  -9     1244.51     1266.41     87.08 o
  11   6  -9     1783.71     1788.97    109.64 o
  12   6  -9     4124.79     4094.39    161.75 o
  13   6  -9     3822.05     3387.22    158.44 o
  14   6  -9     1199.62     1504.51    122.85 o
  15   6  -9     3211.62     3373.45    174.77 o
  16   6  -9     2756.17     2638.93    191.67 o
  17   6  -9      644.72      765.84    141.89 o
  18   6  -9     1623.31     1473.82    316.85 o
   0   7  -9     6268.30     5918.43    183.37 o
   1   7  -9     2469.22     2612.97     90.79 o
   2   7  -9     7665.07     7825.20    161.22 o
   3   7  -9    11206.53    11197.11    195.69 o
   4   7  -9     4433.03     4474.94    120.93 o
   5   7  -9     8836.33     8932.23    172.31 o
   6   7  -9     5199.52     5092.83    140.58 o
   7   7  -9     2571.45     2854.19    160.77 o
   8   7  -9     1108.16     1126.64    123.04 o
   9   7  -9     8853.72     8828.08    271.87 o
  10   7  -9     2095.66     2324.55    109.64 o
  11   7  -9      569.17      557.66     77.17 o
  12   7  -9      479.92      411.68     82.22 o
  13   7  -9     2947.55     2944.18    150.85 o
  14   7  -9      440.35      586.04     96.60 o
  15   7  -9      592.72      592.84    104.38 o
  16   7  -9      376.14      405.66    119.34 o
  17   7  -9     1522.88     1164.16    162.50 o
   1   8  -9      640.90      595.18     60.84 o
   2   8  -9      441.68      431.90     56.37 o
   3   8  -9     2972.85     3107.57    114.70 o
   4   8  -9     6033.13     5607.89    143.50 o
   5   8  -9      846.95      868.68     75.61 o
   6   8  -9     2670.51     2722.38    111.00 o
   7   8  -9     1477.88     1693.68    144.23 o
   8   8  -9     6166.01     5531.37    229.63 o
   9   8  -9      330.38      297.58    105.74 o
  10   8  -9     3592.86     3269.93    190.52 o
  11   8  -9      171.62      178.63     60.06 o
  12   8  -9     4617.91     4783.40    156.12 o
  13   8  -9      769.85      712.78     88.25 o
  14   8  -9      111.63      126.34     76.97 o
  15   8  -9      485.00      411.68    113.90 o
  16   8  -9     2678.96     2937.48    198.09 o
   0   9  -9     3397.32     3278.68    161.36 o
   1   9  -9     6347.94     6343.43    150.11 o
   2   9  -9     4033.15     4051.79    135.31 o
   3   9  -9     5271.10     5528.56    153.79 o
   4   9  -9     1688.63     1615.94    200.22 o
   5   9  -9     1963.38     1642.21    204.30 o
   6   9  -9     1162.11     1217.41    187.97 o
   7   9  -9     2873.40     2981.50    259.72 o
   8   9  -9     1418.65     1840.23    216.15 o
   9   9  -9     3061.67     3017.48    254.08 o
  10   9  -9      543.03      799.27    169.11 o
  11   9  -9     2265.16     2415.50    230.74 o
  12   9  -9      408.92      545.02    158.61 o
  13   9  -9      589.01      604.89    163.08 o
  14   9  -9     1200.74     1240.92    134.90 o
   1  10  -9      688.99      671.96    114.68 o
   2  10  -9     5630.37     6246.57    252.95 o
   3  10  -9       15.37       48.79    124.59 o
   4  10  -9     4173.99     4194.24    299.01 o
   5  10  -9     3217.05     3436.44    283.44 o
   6  10  -9      500.10      678.17    172.02 o
   7  10  -9     2657.06     2777.52    263.79 o
   8  10  -9     2099.30     2617.07    253.68 o
   9  10  -9      856.40     1119.42    202.35 o
  10  10  -9      872.26      777.90    189.52 o
  11  10  -9      519.22      455.03    165.22 o
  12  10  -9      924.11      966.44    198.85 o
   0  11  -9      548.26     1140.59    304.97 o
   1  11  -9     1291.19      963.94    204.68 o
   2  11  -9      535.34      399.05    162.11 o
   3  11  -9     3821.52     3886.76    315.33 o
   4  11  -9      894.81     1173.85    215.76 o
   5  11  -9     1747.61     1846.27    238.90 o
   6  11  -9       47.62       59.09    142.86 o
   7  11  -9      651.20      570.88    182.71 o
   8  11  -9     2014.00     1704.97    247.65 o
   9  11  -9      801.26      904.04    212.26 o
   1  12  -9     2543.82     2626.43    302.67 o
   2  12  -9     1059.47     1729.78    267.08 o
   3  12  -9     1897.48     2140.00    277.97 o
   4  12  -9      201.15        0.00    157.63 o
   0   0  -8     7259.13     7259.37    173.61 o
   2   0  -8    39889.36    39773.16    481.19 o
   4   0  -8     5707.88     5286.91    133.06 o
   6   0  -8    19517.73    19692.71    271.78 o
   8   0  -8    27668.29    28227.60    305.61 o
  10   0  -8    18736.75    17944.26    289.49 o
  12   0  -8     2473.86     2327.41    131.81 o
  14   0  -8     9356.14     9231.37    499.64 o
  16   0  -8     2630.36     3136.24    352.45 o
   1   1  -8    17992.64    16580.50    172.54 o
   2   1  -8     6324.53     6261.00     88.92 o
   3   1  -8     2802.95     3642.46     79.92 o
   4   1  -8     6495.16     6173.87     86.18 o
   5   1  -8    21206.75    21044.39    191.19 o
   6   1  -8     8372.40     8299.86    108.76 o
   7   1  -8    34911.50    35733.14    295.95 o
   8   1  -8     1990.72     1885.94     58.13 o
   9   1  -8     9628.49     9218.39    129.56 o
  10   1  -8     3093.71     3216.47     79.13 o
  11   1  -8     5984.90     5988.78    141.76 o
  12   1  -8     1433.19     1539.76    121.88 o
  13   1  -8     8305.64     8510.45    325.95 o
  14   1  -8     4377.56     4411.29    252.17 o
  15   1  -8     4765.47     4816.32    275.50 o
  16   1  -8      662.55      644.55    153.95 o
  17   1  -8      649.60      402.16    213.42 o
  18   1  -8      501.55      491.18    248.60 o
   0   2  -8     4621.61     5856.70    106.20 o
   1   2  -8     7105.45     6543.90     81.14 o
   2   2  -8     7977.28     7586.51     99.83 o
   3   2  -8     5104.16     5134.50     77.22 o
   4   2  -8     7928.03     8769.79    107.79 o
   5   2  -8     3479.21     3501.63     69.42 o
   6   2  -8    58536.63    60329.03    451.85 o
   7   2  -8      873.27      999.14     45.88 o
   8   2  -8    14936.84    14494.49    170.51 o
   9   2  -8     1618.45     1738.49     61.43 o
  10   2  -8     2998.06     2994.79     88.07 o
  11   2  -8     2698.40     2698.78     91.18 o
  12   2  -8     4263.54     4432.77    147.57 o
  13   2  -8     5434.83     5457.35    266.58 o
  14   2  -8    11056.77    10908.88    391.15 o
  15   2  -8      125.23       93.30    163.66 o
  16   2  -8     1170.11     1253.38    266.30 o
  17   2  -8      713.82      644.55    245.11 o
  18   2  -8       30.82      120.12    185.62 o
  19   2  -8       51.28       39.46    202.34 o
   1   3  -8     9556.90     9136.97     91.46 o
   2   3  -8     7810.87     7875.39     84.63 o
   3   3  -8      263.51      795.77     83.19 o
   4   3  -8     5402.57     5614.63     81.49 o
   5   3  -8    36056.00    37191.60    275.49 o
   6   3  -8      529.93      690.24     34.60 o
   7   3  -8    11986.04    12394.74    136.79 o
   8   3  -8     5567.70     5545.32     91.98 o
   9   3  -8     5787.63     5872.92    104.43 o
  10   3  -8    10107.57    10457.04    155.62 o
  11   3  -8     1612.66     1589.15     82.23 o
  12   3  -8     7561.07     7244.79    200.11 o
  13   3  -8     1483.79     1623.53    109.63 o
  14   3  -8     2401.90     2451.75    174.96 o
  15   3  -8     6933.71     7013.96    352.73 o
  16   3  -8     1616.23     1812.07    169.89 o
  17   3  -8     1453.39     1464.30    292.94 o
  18   3  -8     1139.93     1081.73    275.44 o
  19   3  -8      847.94      958.67    289.43 o
  20   3  -8      303.76      412.26    233.25 o
   0   4  -8    15572.65    17595.88    215.72 o
   1   4  -8     2772.98     2769.02     48.02 o
   2   4  -8    17121.61    16871.72    140.00 o
   3   4  -8    18679.05    19712.24    155.21 o
   4   4  -8     6242.32     6369.87     79.55 o
   5   4  -8    18190.72    18433.89    148.17 o
   6   4  -8    10137.14     9442.64     97.66 o
   7   4  -8     1011.22      937.13     35.96 o
   8   4  -8     7446.16     7381.70    108.33 o
   9   4  -8     5987.22     5605.44    107.34 o
  10   4  -8      187.02      217.11     50.73 o
  11   4  -8     4779.64     4833.80    143.49 o
  12   4  -8     8680.07     8595.03    198.95 o
  13   4  -8     2023.03     2291.12    130.63 o
  14   4  -8     4297.73     4186.81    178.48 o
  15   4  -8     1346.88     1514.06    153.37 o
  16   4  -8      668.22      517.62    122.46 o
  17   4  -8      353.75      360.56    124.20 o
  18   4  -8      817.72     1149.55    166.00 o
  19   4  -8      239.96      342.68    226.83 o
  20   4  -8     1237.70     1498.28    342.11 o
   1   5  -8      526.55      599.66     29.74 o
   2   5  -8     2020.37     2086.74     45.30 o
   3   5  -8     3517.88     3501.48     64.75 o
   4   5  -8      448.07      366.40     29.93 o
   5   5  -8     4047.30     4002.63     73.11 o
   6   5  -8     9018.19     8977.80    136.35 o
   7   5  -8     8548.03     8300.17    134.01 o
   8   5  -8     2019.44     2196.50     67.26 o
   9   5  -8      705.54      689.46     89.80 o
  10   5  -8     5107.91     5086.06    153.22 o
  11   5  -8      858.63      859.94     84.56 o
  12   5  -8     3485.27     3829.90    153.39 o
  13   5  -8     5712.95     5599.34    189.77 o
  14   5  -8     1389.01     1383.63    116.63 o
  15   5  -8     4658.15     4767.15    201.81 o
  16   5  -8     1786.84     1755.71    166.78 o
  17   5  -8      315.29      321.69    121.09 o
  18   5  -8      955.63     1022.23    162.89 o
  19   5  -8     1567.93     1627.96    195.36 o
  20   5  -8      153.81      124.20    225.66 o
   0   6  -8     5052.98     5878.36    120.75 o
   1   6  -8     3152.38     3160.27     62.41 o
   2   6  -8     5141.20     4874.82     72.72 o
   3   6  -8     8735.00     8886.02    114.56 o
   4   6  -8     2247.32     2276.26     56.57 o
   5   6  -8      250.58      217.89     28.77 o
   6   6  -8     6209.04     6473.85    148.18 o
   7   6  -8     6143.15     5978.07    200.68 o
   8   6  -8     4852.84     4793.75    228.46 o
   9   6  -8     1959.66     2003.42     86.70 o
  10   6  -8     5237.97     5352.55    151.27 o
  11   6  -8     1302.76     1316.95     93.69 o
  12   6  -8     3424.97     3301.63    144.83 o
  13   6  -8      974.69     1092.61    103.22 o
  14   6  -8      871.94     1171.91    113.13 o
  15   6  -8      620.29      593.62    101.66 o
  16   6  -8      102.24       95.24    101.07 o
  17   6  -8     2677.94     2635.41    249.60 o
  18   6  -8     1326.56     1184.37    165.42 o
  19   6  -8      427.39      211.48    133.73 o
   1   7  -8     5893.24     6109.06    129.31 o
   2   7  -8       36.72       59.09     40.04 o
   3   7  -8      313.01      589.15     66.67 o
   4   7  -8     4084.35     4252.24    113.15 o
   5   7  -8      831.92      875.68     60.06 o
   6   7  -8     3246.75     3212.83     99.54 o
   7   7  -8      882.86     1007.28    113.91 o
   8   7  -8     1491.02     1610.89    132.57 o
   9   7  -8     5608.36     5380.80    213.30 o
  10   7  -8     2417.07     2599.28     95.25 o
  11   7  -8     1819.90     1745.23     95.64 o
  12   7  -8      450.05      371.25     75.03 o
  13   7  -8     3158.42     2896.40    149.11 o
  14   7  -8      480.80      431.90     90.19 o
  15   7  -8     1643.09     1654.02    136.85 o
  16   7  -8      425.43      276.20     98.94 o
  17   7  -8      620.02      578.65    134.90 o
  18   7  -8     1732.63     1771.04    186.22 o
   0   8  -8     4698.01     5954.35    190.15 o
   1   8  -8     2958.35     2860.29     98.18 o
   2   8  -8     3426.48     3491.83    110.04 o
   3   8  -8     2948.05     2891.78    106.73 o
   4   8  -8     7747.80     8037.17    166.66 o
   5   8  -8     2306.12     2419.27     95.45 o
   6   8  -8     1126.04     1309.75     82.22 o
   7   8  -8     1039.60     1023.03    119.93 o
   8   8  -8     1527.69     1558.00    141.51 o
   9   8  -8     2924.65     3133.75    183.51 o
  10   8  -8     5305.28     5376.07    227.87 o
  11   8  -8      539.86      310.22    106.71 o
  12   8  -8     2265.03     2398.02    123.44 o
  13   8  -8      737.04      646.30     92.52 o
  14   8  -8      209.27      192.62     80.86 o
  15   8  -8      207.34      182.32     98.35 o
  16   8  -8      175.72      160.94    108.65 o
   1   9  -8     1104.54     1204.58     96.22 o
   2   9  -8     1073.56     1113.42     82.81 o
   3   9  -8      655.91      920.37     77.56 o
   4   9  -8     1815.02     2099.21    210.72 o
   5   9  -8     1802.85     1868.27    205.47 o
   6   9  -8       68.82      149.08    118.95 o
   7   9  -8      779.19      560.39    159.19 o
   8   9  -8     1127.77     1194.28    188.16 o
   9   9  -8      214.82      135.87    129.06 o
  10   9  -8     1133.90     1322.37    196.71 o
  11   9  -8     1110.61      932.05    178.64 o
  12   9  -8     1558.85     1409.09    199.83 o
  13   9  -8     1252.22     1406.73    204.29 o
  14   9  -8       68.03        0.00    180.96 o
   0  10  -8     7983.39     7533.50    518.80 o
   1  10  -8       48.36       40.82     79.69 o
   2  10  -8     1618.70     1833.64    155.51 o
   3  10  -8     1868.43     2398.75    242.60 o
   4  10  -8     7901.74     7860.28    382.10 o
   5  10  -8     1294.42     1412.96    208.18 o
   6  10  -8      330.55      397.10    165.80 o
   7  10  -8      682.19      816.77    181.35 o
   8  10  -8      419.93      569.90    163.27 o
   9  10  -8      632.55      509.65    163.47 o
  10  10  -8      153.36       33.43    128.48 o
  11  10  -8     1819.48     1955.72    231.32 o
  12  10  -8     3240.62     3040.59    274.88 o
   1  11  -8      326.92      444.53    179.41 o
   2  11  -8     2869.13     3215.33    290.23 o
   3  11  -8      199.99      190.29    156.27 o
   4  11  -8     2837.38     3542.68    301.31 o
   5  11  -8      195.55      141.70    160.16 o
   6  11  -8      452.75      498.18    177.66 o
   7  11  -8       86.78       94.85    151.41 o
   8  11  -8     1577.49     2018.28    254.25 o
   9  11  -8      465.50      478.94    182.32 o
   0  12  -8     3102.73     2733.04    419.90 o
   1  12  -8      369.81      470.96    194.96 o
   2  12  -8      377.59      427.81    186.99 o
   3  12  -8     1918.57     1731.01    264.95 o
   4  12  -8      266.61      395.16    177.66 o
   2   0  -7    70536.75    69288.88    761.85 o
   4   0  -7    12278.97    12641.19    185.59 o
   6   0  -7     6248.05     5690.14    127.22 o
   8   0  -7     8077.94     8301.99    168.85 o
  10   0  -7    15534.13    15341.62    260.81 o
  12   0  -7    13397.60    13970.52    307.02 o
  14   0  -7     1001.82      917.48    213.63 o
  16   0  -7     2439.24     2320.13    316.87 o
   0   1  -7    12303.37    10984.02    172.23 o
   1   1  -7     2164.75     2182.10     54.06 o
   2   1  -7    10517.60    10227.07    114.50 o
   3   1  -7    48378.18    45689.13    342.06 o
   4   1  -7     2502.76     2655.88     55.61 o
   5   1  -7    33535.34    35210.13    287.01 o
   6   1  -7     6321.16     6121.51     90.26 o
   7   1  -7    12835.01    13613.50    149.49 o
   8   1  -7      164.64      181.35     29.93 o
   9   1  -7       68.54       99.71     26.63 o
  10   1  -7      425.28      360.18     35.18 o
  11   1  -7     3210.44     3420.21    105.57 o
  12   1  -7     1217.57     1585.61    127.71 o
  13   1  -7     3220.75     3371.12    221.44 o
  14   1  -7     2701.56     2203.76    198.68 o
  15   1  -7    11996.16    11312.95    414.32 o
  16   1  -7       32.18       83.77    158.99 o
  17   1  -7      674.79     1122.52    270.77 o
  18   1  -7      590.54     1002.00    276.79 o
   1   2  -7     7829.85     8192.27     85.44 o
   2   2  -7       16.14       83.38     20.80 o
   3   2  -7    11764.33    11819.85    121.49 o
   4   2  -7     3571.99     3973.25     68.65 o
   5   2  -7     8250.32     8338.56    105.46 o
   6   2  -7    15751.71    16109.67    158.89 o
   7   2  -7     1318.78     1395.18     45.88 o
   8   2  -7      802.65      931.49     42.38 o
   9   2  -7     3340.01     3167.80     71.35 o
  10   2  -7     2812.36     3027.22     80.68 o
  11   2  -7     3533.30     3618.39     87.49 o
  12   2  -7    15127.01    15003.28    260.55 o
  13   2  -7     1449.93     1584.85    120.52 o
  14   2  -7     1094.87      955.20    126.35 o
  15   2  -7     4021.91     4262.40    225.33 o
  16   2  -7     6737.14     6758.73    289.33 o
  17   2  -7      193.30      164.05    200.01 o
  18   2  -7     8121.51     7528.07    532.22 o
   0   3  -7    13573.09    13077.82    204.46 o
   1   3  -7     5228.33     5861.77     66.13 o
   2   3  -7     4929.41     5024.72     60.49 o
   3   3  -7    26276.64    25876.51    187.40 o
   4   3  -7     7180.28     7326.28     77.62 o
   5   3  -7     5978.86     6104.47     72.16 o
   6   3  -7     2952.83     3399.38     56.00 o
   7   3  -7     4728.27     5160.31     80.89 o
   8   3  -7     8614.35     9020.62    114.38 o
   9   3  -7    18755.54    17837.25    179.68 o
  10   3  -7     2874.67     3084.75     84.38 o
  11   3  -7     4817.48     4791.93    138.83 o
  12   3  -7     3020.56     2989.64    133.56 o
  13   3  -7     1661.40     1703.64    113.52 o
  14   3  -7     3633.84     3636.50    157.47 o
  15   3  -7     1256.50     1126.26    142.29 o
  16   3  -7      777.62      703.84    134.12 o
  17   3  -7      396.71      218.67    112.35 o
  18   3  -7     1239.55     1070.85    161.53 o
  19   3  -7      254.63      526.16    257.15 o
   1   4  -7    22666.22    23189.09    174.40 o
   2   4  -7    14125.11    14226.14    142.89 o
   3   4  -7    11409.32    10719.52    117.15 o
   4   4  -7    10954.82    11055.34    121.03 o
   5   4  -7     5066.64     5035.26     88.29 o
   6   4  -7     1231.84     1286.48     50.35 o
   7   4  -7     4529.85     4454.55     65.72 o
   8   4  -7     1304.61     1245.84     46.85 o
   9   4  -7     1736.77     1789.60     67.46 o
  10   4  -7      504.57      473.50     61.62 o
  11   4  -7      558.63      598.10     69.59 o
  12   4  -7     6473.81     6568.02    172.28 o
  13   4  -7      296.74      228.58     73.47 o
  14   4  -7       14.82       86.30     69.97 o
  15   4  -7     1281.99     1290.90    141.51 o
  16   4  -7     3115.68     3386.88    223.76 o
  17   4  -7     2180.26     2432.81    197.31 o
  18   4  -7     5642.93     5473.85    357.16 o
  19   4  -7      903.76     1029.23    168.91 o
  20   4  -7       21.77      111.96    154.33 o
   0   5  -7     4501.40     4704.38     85.17 o
   1   5  -7     1544.20     1747.24     41.80 o
   2   5  -7     6951.84     7005.13     89.27 o
   3   5  -7     1114.72      963.00     35.96 o
   4   5  -7     2817.67     2627.36     54.83 o
   5   5  -7     1653.26     1769.40     47.24 o
   6   5  -7     1095.72     1149.02     49.96 o
   7   5  -7      292.19      342.87     36.93 o
   8   5  -7     1287.11     1302.98     44.13 o
   9   5  -7     4466.65     4404.45    114.91 o
  10   5  -7      798.80      758.27     65.31 o
  11   5  -7     5365.96     5424.03    162.94 o
  12   5  -7     2120.00     2050.09    116.64 o
  13   5  -7      486.14      647.85     88.83 o
  14   5  -7     3225.39     3465.86    162.13 o
  15   5  -7     1594.52     1578.22    126.55 o
  16   5  -7     1733.90     1872.14    167.76 o
  17   5  -7      688.95      728.33    134.31 o
  18   5  -7     1127.05     1371.35    173.78 o
  19   5  -7      624.81      836.59    164.83 o
  20   5  -7     3186.34     3288.05    254.66 o
   1   6  -7     1231.67     1323.01     41.40 o
   2   6  -7     7025.00     7350.18    100.55 o
   3   6  -7       76.50       46.45     25.46 o
   4   6  -7     3220.04     3457.92     72.52 o
   5   6  -7     7177.27     7156.30    105.99 o
   6   6  -7     3901.67     3763.09     80.88 o
   7   6  -7     3524.35     3654.47    110.82 o
   8   6  -7     3715.30     3744.50    204.33 o
   9   6  -7     1483.37     1668.24    153.37 o
  10   6  -7     3735.04     3932.63    124.23 o
  11   6  -7     4008.36     4093.84    142.31 o
  12   6  -7      781.03      738.44     85.33 o
  13   6  -7      396.53      380.58     80.08 o
  14   6  -7     1282.21     1520.46    119.74 o
  15   6  -7      469.56      480.49     93.88 o
  16   6  -7     2119.34     2239.18    152.21 o
  17   6  -7      135.06      154.14    113.90 o
  18   6  -7     1513.93     1553.90    175.33 o
  19   6  -7      284.14      217.89    132.95 o
   0   7  -7     6153.05     6003.25    180.84 o
   1   7  -7     1021.82     1003.99     62.59 o
   2   7  -7       81.25       50.54     37.71 o
   3   7  -7     1748.22     1652.54     62.98 o
   4   7  -7      162.28      155.89     32.65 o
   5   7  -7     3168.27     3086.47     73.68 o
   6   7  -7      664.15      763.32     86.11 o
   7   7  -7     2846.67     3107.37    161.16 o
   8   7  -7      434.02      770.11    105.55 o
   9   7  -7     5341.80     5369.26    210.77 o
  10   7  -7     3788.59     3853.84    189.36 o
  11   7  -7     3260.24     3317.72    115.87 o
  12   7  -7     3236.62     3391.57    127.33 o
  13   7  -7      503.81      531.03     76.78 o
  14   7  -7     3143.54     3400.46    161.74 o
  15   7  -7      574.12      398.47     96.60 o
  16   7  -7      188.37       33.04     84.55 o
  17   7  -7     3819.80     3752.21    229.98 o
  18   7  -7     2144.32     2048.85    194.39 o
   1   8  -7     1734.17     1755.35     79.31 o
   2   8  -7    10036.91     9783.50    184.58 o
   3   8  -7      913.45      830.39     65.31 o
   4   8  -7     3986.01     4189.51    118.79 o
   5   8  -7      464.23      611.89     55.40 o
   6   8  -7      149.82      292.72     88.83 o
   7   8  -7     1937.19     2177.96    151.24 o
   8   8  -7     4957.37     4616.63    207.06 o
   9   8  -7      511.98      360.18     99.52 o
  10   8  -7     2509.53     2303.40    209.56 o
  11   8  -7      514.55      576.51    143.45 o
  12   8  -7     1294.01     1285.84     95.64 o
  13   8  -7      509.64      460.86     82.22 o
  14   8  -7      400.37      579.04    102.63 o
  15   8  -7      396.24      188.74     98.94 o
  16   8  -7     1288.07     1112.83    143.84 o
   0   9  -7     2435.25     2390.89    166.60 o
   1   9  -7      569.54      629.39     78.53 o
   2   9  -7      868.70      766.44     80.08 o
   3   9  -7      356.80      357.45     66.86 o
   4   9  -7      801.33      799.28    116.24 o
   5   9  -7     1918.99     1835.63    201.00 o
   6   9  -7     4612.93     5279.27    296.88 o
   7   9  -7     3518.59     4168.86    273.34 o
   8   9  -7      254.75      248.41    133.14 o
   9   9  -7      897.35      896.28    169.50 o
  10   9  -7     2220.34     2312.48    226.47 o
  11   9  -7     1933.97     2289.70    227.24 o
  12   9  -7     1163.02     1595.28    205.85 o
  13   9  -7     1445.03     1401.11    308.10 o
  14   9  -7      108.44      124.59    219.25 o
  15   9  -7     1403.54     1473.22    146.95 o
   1  10  -7     1712.80     1832.49    149.29 o
   2  10  -7     1460.28     1556.82    147.73 o
   3  10  -7     1320.14     1429.30    209.93 o
   4  10  -7      859.81      926.60    176.30 o
   5  10  -7      208.77      350.84    148.69 o
   6  10  -7     1630.73     1772.02    219.27 o
   7  10  -7      305.63      291.75    152.58 o
   8  10  -7     2372.71     2353.70    245.32 o
   9  10  -7     2189.58     1931.46    233.07 o
  10  10  -7      573.20      676.62    175.52 o
  11  10  -7       56.10      183.10    145.97 o
  12  10  -7       98.26       40.43    130.23 o
   0  11  -7     8124.89     8441.63    596.38 o
   1  11  -7      201.46      163.85    144.61 o
   2  11  -7      326.60      225.08    154.72 o
   3  11  -7      405.26      431.12    160.94 o
   4  11  -7     2029.98     2486.62    265.73 o
   5  11  -7      628.24      749.12    182.32 o
   6  11  -7     5446.79     5304.19    348.01 o
   7  11  -7      751.84     1203.97    216.73 o
   8  11  -7       82.62       90.97    146.55 o
   9  11  -7      234.72      137.61    158.22 o
  10  11  -7      373.35      171.44    147.92 o
   1  12  -7        1.69      116.82    146.94 o
   2  12  -7     1949.63     1842.79    261.64 o
   3  12  -7      539.70      481.46    187.38 o
   4  12  -7      962.28      873.53    207.60 o
   5  12  -7      186.59      156.08    157.63 o
   0   0  -6    26731.49    25645.10    386.36 o
   2   0  -6     3673.48     3314.67     90.45 o
   4   0  -6    21465.59    21133.21    257.30 o
   6   0  -6    19792.79    18470.65    251.19 o
   8   0  -6    13524.71    12704.90    212.95 o
  10   0  -6     8095.90     8290.54    181.09 o
  12   0  -6     7351.62     7072.77    258.27 o
  14   0  -6     3273.33     3456.83    331.28 o
  16   0  -6     1088.64     1155.79    257.36 o
   1   1  -6     4525.38     4470.35     65.57 o
   2   1  -6    18276.36    17058.79    156.45 o
   3   1  -6     3724.15     4090.32     62.05 o
   4   1  -6      868.22      780.50     33.05 o
   5   1  -6    29191.37    31422.00    249.83 o
   6   1  -6     8226.18     8400.51    105.65 o
   7   1  -6    22543.84    22653.95    193.31 o
   8   1  -6    19143.30    19586.32    177.81 o
   9   1  -6    15907.69    16105.10    155.34 o
  10   1  -6      589.84      671.58     38.29 o
  11   1  -6      235.33      220.81     44.12 o
  12   1  -6      513.14      698.98     74.06 o
  13   1  -6     5286.55     5272.67    193.08 o
  14   1  -6     2121.29     1958.93    139.97 o
  15   1  -6     1592.33     1634.03    161.34 o
  16   1  -6     3394.81     3349.07    361.41 o
  17   1  -6     1282.04     1139.47    274.86 o
   0   2  -6    62961.48    62175.30    586.08 o
   1   2  -6    14829.00    13907.31    123.74 o
   2   2  -6    11974.38    10860.79    107.90 o
   3   2  -6    10654.33    10480.53     98.90 o
   4   2  -6     9127.23    10007.99     91.67 o
   5   2  -6    13163.71    13908.02    128.89 o
   6   2  -6    11966.67    11825.18    121.26 o
   7   2  -6     1329.80     1341.34     44.32 o
   8   2  -6    21591.47    21283.66    192.84 o
   9   2  -6     1626.41     1760.85     54.43 o
  10   2  -6      717.19      813.68     46.26 o
  11   2  -6      505.50      474.08     45.68 o
  12   2  -6     1822.48     1953.09     98.95 o
  13   2  -6      783.23      751.08    113.71 o
  14   2  -6     5540.48     5322.39    238.19 o
  15   2  -6     2178.22     2464.54    181.95 o
  16   2  -6      901.06      748.36    136.07 o
  17   2  -6     1444.08     1414.15    166.59 o
  18   2  -6      947.16     1123.32    165.42 o
   1   3  -6    23883.66    24842.18    171.42 o
   2   3  -6    12191.93    12896.56    115.06 o
   3   3  -6     1239.97     1513.60     42.77 o
   4   3  -6     2281.63     2323.55     52.88 o
   5   3  -6     9166.85     9629.75    101.18 o
   6   3  -6     1964.87     2072.99     42.38 o
   7   3  -6     6385.65     6303.85     88.88 o
   8   3  -6     4729.87     4426.92     77.78 o
   9   3  -6     5217.13     5118.85     95.48 o
  10   3  -6     4920.12     4774.02    106.75 o
  11   3  -6     1336.62     1248.56     79.50 o
  12   3  -6    10629.22    10196.48    211.44 o
  13   3  -6     2895.83     2817.53    136.08 o
  14   3  -6     1003.62      925.84     98.16 o
  15   3  -6     5904.57     5590.10    250.24 o
  16   3  -6      811.19      895.11    135.09 o
  17   3  -6     1203.45     1276.51    162.50 o
  18   3  -6      540.88      510.23    137.03 o
  19   3  -6     2012.19     1804.51    244.35 o
  20   3  -6      313.95      518.00    187.37 o
   0   4  -6    20035.35    20308.73    214.11 o
   1   4  -6     3234.84     3156.37     55.03 o
   2   4  -6    17922.92    17630.24    157.95 o
   3   4  -6    19674.13    20530.07    177.26 o
   4   4  -6     1931.13     2026.90     45.10 o
   5   4  -6    11780.32    11057.17    133.10 o
   6   4  -6     2897.33     2655.80     64.55 o
   7   4  -6     2931.27     2916.10     75.24 o
   8   4  -6     2143.70     2261.31     59.10 o
   9   4  -6     5321.82     5340.01     95.28 o
  10   4  -6      393.13      335.10     51.31 o
  11   4  -6     3085.13     3212.65    116.06 o
  12   4  -6     4048.23     4289.14    139.59 o
  13   4  -6     2008.14     2349.25    128.11 o
  14   4  -6       42.52      104.38     68.61 o
  15   4  -6      946.49      776.74    102.63 o
  16   4  -6      763.13      973.44    138.20 o
  17   4  -6     5961.95     6011.23    284.45 o
  18   4  -6      935.75      691.01    145.59 o
  19   4  -6      384.97      257.35    127.90 o
  20   4  -6     1541.36     1756.06    251.92 o
  21   4  -6     1474.49     1592.96    267.08 o
   1   5  -6     4710.93     4624.99     67.67 o
   2   5  -6     6965.29     7058.15     85.77 o
   3   5  -6     9250.42     9383.29    100.38 o
   4   5  -6     1742.73     1754.84     50.74 o
   5   5  -6     3938.81     3825.52     72.52 o
   6   5  -6     5766.95     5849.63     93.73 o
   7   5  -6     2160.81     2133.76     52.10 o
   8   5  -6     6808.21     6872.18    100.74 o
   9   5  -6     7028.15     7115.60     88.09 o
  10   5  -6     1362.14     1389.09     67.84 o
  11   5  -6      640.84      767.21     75.61 o
  12   5  -6     6715.13     6809.12    191.92 o
  13   5  -6     3618.37     3518.66    154.17 o
  14   5  -6     2722.60     2921.63    148.52 o
  15   5  -6     4155.84     4129.55    211.33 o
  16   5  -6      302.52      359.39     91.94 o
  17   5  -6      302.09      260.07    115.85 o
  18   5  -6     1689.49     1751.41    185.44 o
  19   5  -6      183.42      143.25    124.01 o
  20   5  -6      284.25       15.74    160.36 o
   0   6  -6    19416.98    18945.65    264.38 o
   1   6  -6     2939.93     2900.11     69.41 o
   2   6  -6     6588.29     6157.47     98.02 o
   3   6  -6    10356.70    10130.29    128.78 o
   4   6  -6     6929.90     6454.85    114.55 o
   5   6  -6     2904.14     3038.28     78.74 o
   6   6  -6     3316.96     3511.95     92.35 o
   7   6  -6     4559.83     4506.57     87.49 o
   8   6  -6     4681.42     4483.61    105.19 o
   9   6  -6     3158.46     3430.56    127.14 o
  10   6  -6     2840.94     2786.79     85.73 o
  11   6  -6     2885.23     2776.86    115.09 o
  12   6  -6     1036.72      985.51     88.83 o
  13   6  -6      242.14      324.02     74.83 o
  14   6  -6     1522.02     1449.34    117.21 o
  15   6  -6      912.26      838.35    106.13 o
  16   6  -6     1703.88     1820.23    141.90 o
  17   6  -6     1612.61     1315.21    155.12 o
  18   6  -6     1276.83     1358.33    169.31 o
  19   6  -6      326.99      532.19    145.58 o
   1   7  -6     1762.78     1905.65     65.51 o
   2   7  -6     2556.98     2590.84     74.85 o
   3   7  -6      226.56      316.05     35.76 o
   4   7  -6     3887.65     3737.19     98.18 o
   5   7  -6     5895.79     5526.03    115.70 o
   6   7  -6     4002.63     3975.53    146.98 o
   7   7  -6     5814.96     5649.36    203.97 o
   8   7  -6     2659.23     2569.80    154.55 o
   9   7  -6     5802.46     5674.50    211.55 o
  10   7  -6     1772.80     1877.03    139.96 o
  11   7  -6     3296.62     3445.85    111.39 o
  12   7  -6     4754.04     4439.02    138.23 o
  13   7  -6     2417.29     2436.54    119.55 o
  14   7  -6     1511.06     1468.57    117.02 o
  15   7  -6     2194.29     2150.74    142.10 o
  16   7  -6      267.26      335.68     98.35 o
  17   7  -6       10.24       82.22     92.71 o
  18   7  -6     2168.98     2195.62    197.30 o
   0   8  -6    27946.04    27912.22    447.68 o
   1   8  -6     4399.37     4467.50    113.54 o
   2   8  -6     2299.97     2285.93     93.31 o
   3   8  -6     7495.05     7645.33    155.38 o
   4   8  -6     7612.49     7784.77    152.46 o
   5   8  -6     4263.09     4247.32    164.09 o
   6   8  -6     1410.58     1429.71    126.74 o
   7   8  -6     1399.96     1049.49    158.04 o
   8   8  -6     1585.13     1585.03    180.78 o
   9   8  -6     1055.13     1066.18    163.86 o
  10   8  -6     6908.88     6290.85    303.92 o
  11   8  -6     2896.50     2976.65    229.00 o
  12   8  -6     4722.76     4359.82    267.52 o
  13   8  -6      717.01      899.57     94.47 o
  14   8  -6     3006.74     3081.80    174.38 o
  15   8  -6      256.31      515.28    108.85 o
  16   8  -6     2259.84     2531.35    185.45 o
   1   9  -6     2921.92     3113.36    129.86 o
   2   9  -6     1712.10     1703.82    100.30 o
   3   9  -6     2595.70     2596.97    115.47 o
   4   9  -6      242.80      245.30     57.92 o
   5   9  -6     5184.42     5231.25    295.53 o
   6   9  -6     1443.67     1476.94    191.27 o
   7   9  -6      906.54      891.42    166.78 o
   8   9  -6      853.31      711.42    153.17 o
   9   9  -6     1136.03     1182.03    182.52 o
  10   9  -6     2200.63     2249.89    220.05 o
  11   9  -6      191.87       96.21    122.84 o
  12   9  -6     2548.02     2804.13    241.63 o
  13   9  -6      812.11      892.19    277.38 o
  14   9  -6      451.11      401.96    242.77 o
  15   9  -6     1063.47     1181.24    133.93 o
   0  10  -6     2400.69     2818.53    354.19 o
   1  10  -6      377.52      270.96     91.94 o
   2  10  -6     2193.61     2329.21    168.34 o
   3  10  -6     5128.89     4977.82    310.49 o
   4  10  -6     2200.75     2185.55    233.85 o
   5  10  -6     1800.36     1995.19    227.63 o
   6  10  -6     2919.60     3399.06    270.60 o
   7  10  -6      180.30      191.65    140.14 o
   8  10  -6      122.65        0.00    116.82 o
   9  10  -6     1140.02     1454.93    210.51 o
  10  10  -6     1116.71     1063.65    188.55 o
  11  10  -6      234.32      305.75    152.97 o
  12  10  -6      463.30       83.77    233.44 o
  13  10  -6       96.75      397.10    232.47 o
   1  11  -6      446.80      241.41    151.03 o
   2  11  -6      834.41      952.06    195.93 o
   3  11  -6       45.24      462.79    167.35 o
   4  11  -6      527.01      579.43    183.49 o
   5  11  -6     1763.41     1864.36    240.84 o
   6  11  -6      333.25      472.52    172.21 o
   7  11  -6      891.07     1585.73    231.31 o
   8  11  -6      361.46      790.90    193.40 o
   9  11  -6     1638.15     1648.77    235.79 o
  10  11  -6     2017.24     1974.39    252.31 o
   0  12  -6      205.96        0.00    225.66 o
   1  12  -6      505.93      465.33    182.52 o
   2  12  -6      151.79       64.73    164.44 o
   3  12  -6     3864.27     4085.03    331.07 o
   4  12  -6      141.94       70.17    158.80 o
   5  12  -6      584.89      348.12    174.16 o
   2   0  -5    45038.46    43232.93    489.14 o
   4   0  -5    46833.48    47399.61    481.04 o
   6   0  -5     1559.44     1645.10     53.07 o
   8   0  -5    14124.94    14092.10    254.24 o
  10   0  -5      978.67     1161.65     66.29 o
  12   0  -5     2857.92     2833.16    132.98 o
  14   0  -5     5114.42     5051.26    236.63 o
   0   1  -5     1686.26     1335.89     44.14 o
   1   1  -5    63287.45    62841.28    444.66 o
   2   1  -5     7873.85     7485.45     79.64 o
   3   1  -5     2255.22     2658.20     49.78 o
   4   1  -5    16326.98    16277.71    146.19 o
   5   1  -5    44728.88    42647.82    294.30 o
   6   1  -5    12053.21    12288.28    122.07 o
   7   1  -5    13799.54    13832.58    129.27 o
   8   1  -5     3077.98     3022.85     59.30 o
   9   1  -5      901.15      969.99     40.24 o
  10   1  -5     1411.75     1371.45     56.57 o
  11   1  -5    13067.18    12819.60    213.65 o
  12   1  -5      428.81      371.45     63.17 o
  13   1  -5     2804.16     2613.43    144.06 o
  14   1  -5      905.36     1117.69    131.60 o
  15   1  -5     2547.56     2373.82    180.99 o
  16   1  -5     1480.34     1574.92    165.81 o
  17   1  -5    14696.39    14930.37    582.04 o
  18   1  -5      152.66      322.07    167.74 o
   1   2  -5     1824.56     2043.53     34.03 o
   2   2  -5     1223.78     1375.07     29.94 o
   3   2  -5    15576.18    15950.98    118.09 o
   4   2  -5    45113.11    46310.26    289.41 o
   5   2  -5     6397.77     6589.36     78.79 o
   6   2  -5     7223.79     8091.14     94.16 o
   7   2  -5      320.32      360.76     28.57 o
   8   2  -5    17677.24    17117.00    167.26 o
   9   2  -5      139.41      179.21     29.54 o
  10   2  -5     3611.93     3616.97     81.08 o
  11   2  -5     3493.59     3671.10    109.07 o
  12   2  -5       61.03       83.97     66.86 o
  13   2  -5      377.51      565.05    100.49 o
  14   2  -5     7674.85     7743.49    280.81 o
  15   2  -5     8249.22     7779.34    294.04 o
  16   2  -5     3471.95     3643.61    221.82 o
  17   2  -5       71.79      239.27    110.21 o
  18   2  -5      221.31      621.02    178.82 o
  19   2  -5     1336.80     1413.55    231.70 o
  20   2  -5     1354.82     1462.53    248.03 o
   0   3  -5    14795.28    13819.91    152.14 o
   1   3  -5      240.50      130.04     19.44 o
   2   3  -5    11546.13    12107.37    113.50 o
   3   3  -5     7004.30     6755.28     73.74 o
   4   3  -5     6512.20     6255.09     82.67 o
   5   3  -5     6647.79     6453.82     84.23 o
   6   3  -5    24202.78    25729.57    183.38 o
   7   3  -5    13757.55    13099.37    128.46 o
   8   3  -5      607.29      613.07     34.99 o
   9   3  -5     4112.32     4281.73     80.11 o
  10   3  -5     1693.97     1765.11     62.60 o
  11   3  -5    12427.38    12602.34    201.95 o
  12   3  -5      131.17      137.42     50.15 o
  13   3  -5     9499.16     9745.88    240.20 o
  14   3  -5      679.29      572.83     93.30 o
  15   3  -5     1002.96     1058.01    134.90 o
  16   3  -5      723.60      846.71    135.68 o
  17   3  -5     2949.87     3361.96    220.06 o
  18   3  -5        2.28       36.15    105.35 o
  19   3  -5       43.54       58.12    142.28 o
  20   3  -5     1708.47     1274.20    233.65 o
  21   3  -5       10.35        2.33    154.72 o
   1   4  -5     9807.69    10067.63     93.21 o
   2   4  -5    19782.91    20088.16    161.50 o
   3   4  -5     5208.48     4987.32     75.65 o
   4   4  -5     2312.58     2430.41     53.46 o
   5   4  -5     1350.86     1401.98     46.27 o
   6   4  -5     1207.04     1341.11     42.96 o
   7   4  -5    12990.60    12835.66    145.17 o
   8   4  -5     5485.13     5713.43     81.09 o
   9   4  -5     5433.40     5543.68     81.67 o
  10   4  -5     4370.05     4353.36     87.69 o
  11   4  -5     3518.83     3747.21    107.51 o
  12   4  -5     4021.02     4033.09    123.65 o
  13   4  -5     3795.03     3927.80    136.48 o
  14   4  -5      668.74      801.22     86.30 o
  15   4  -5     6600.38     6439.99    216.22 o
  16   4  -5     3177.14     3323.33    262.64 o
  17   4  -5     2303.34     2557.82    198.67 o
  18   4  -5      754.34      726.39    148.31 o
  19   4  -5     2908.16     2685.40    277.60 o
  20   4  -5      569.75      760.59    208.95 o
  21   4  -5      779.57      637.75    214.20 o
   0   5  -5     8823.34     8485.26    147.07 o
   1   5  -5     1680.59     1683.32     45.10 o
   2   5  -5     9444.05     9520.23    131.71 o
   3   5  -5     3732.42     3722.13     79.33 o
   4   5  -5     1217.67     1296.00     49.76 o
   5   5  -5     7367.22     7263.65    116.31 o
   6   5  -5    18044.12    17508.95    224.45 o
   7   5  -5     7207.07     6886.83    108.91 o
   8   5  -5      447.55      541.72     42.18 o
   9   5  -5    19373.71    18666.03    243.89 o
  10   5  -5     5719.67     5552.83     94.11 o
  11   5  -5     3062.92     3024.42     97.40 o
  12   5  -5      377.18      499.73     63.56 o
  13   5  -5     2127.63     1831.58     99.72 o
  14   5  -5     2039.72     2090.30    111.19 o
  15   5  -5      752.01      831.16    105.16 o
  16   5  -5      154.77      183.68     86.30 o
  17   5  -5      292.96      334.71    117.40 o
  18   5  -5       11.85       65.89    109.24 o
  19   5  -5      553.41      639.30    183.68 o
  20   5  -5      492.41      248.80    173.38 o
   1   6  -5     1025.54     1043.46     44.51 o
   2   6  -5      558.07      459.32     40.24 o
   3   6  -5      463.63      352.02     35.96 o
   4   6  -5      351.83      302.64     34.21 o
   5   6  -5      518.43      523.07     38.10 o
   6   6  -5     3067.77     3069.99     77.18 o
   7   6  -5      919.14      945.47     55.20 o
   8   6  -5     5994.47     5728.33    107.34 o
   9   6  -5     7410.87     7294.83    178.71 o
  10   6  -5     6269.99     6172.37    176.75 o
  11   6  -5      911.01      884.43     62.59 o
  12   6  -5     2026.13     2211.22     98.75 o
  13   6  -5     2732.10     2558.69    113.92 o
  14   6  -5     3688.37     3932.12    205.88 o
  15   6  -5     6350.94     6089.91    213.68 o
  16   6  -5     2961.32     2769.02    164.07 o
  17   6  -5       36.03       54.81     88.44 o
  18   6  -5     2968.41     2865.80    216.36 o
  19   6  -5     1058.22     1238.78    208.57 o
   0   7  -5    32674.79    32435.36    397.68 o
   1   7  -5    13179.01    13113.72    163.62 o
   2   7  -5     4421.04     4560.41     93.72 o
   3   7  -5    19678.58    19636.08    253.04 o
   4   7  -5      570.71      582.74     45.68 o
   5   7  -5      149.01      156.86     60.06 o
   6   7  -5     3848.69     3849.91    144.65 o
   7   7  -5     5706.64     5940.22    202.41 o
   8   7  -5      103.20       49.18     68.42 o
   9   7  -5     1959.03     1912.05     87.09 o
  10   7  -5      206.52      192.04     55.59 o
  11   7  -5     1949.37     1873.93    104.78 o
  12   7  -5     1514.93     1565.19     90.19 o
  13   7  -5     1230.45     1343.37     94.47 o
  14   7  -5     1058.39     1213.90    111.57 o
  15   7  -5      856.11     1031.37    112.93 o
  16   7  -5      115.79      159.97     86.11 o
  17   7  -5      239.09      242.38    115.65 o
  18   7  -5      141.44      105.15    138.20 o
   1   8  -5      289.02      303.22     47.82 o
   2   8  -5     7660.81     7396.56    152.46 o
   3   8  -5      602.42      567.39     54.62 o
   4   8  -5       88.36      111.76     74.05 o
   5   8  -5      146.62      181.74     80.47 o
   6   8  -5     8014.56     8016.46    329.81 o
   7   8  -5     4865.40     4962.93    263.06 o
   8   8  -5     1283.74     1360.69    170.28 o
   9   8  -5     3640.61     3528.35    236.79 o
  10   8  -5     3607.73     3187.13    228.43 o
  11   8  -5      585.82      377.28    128.09 o
  12   8  -5     1698.89     1408.91    170.67 o
  13   8  -5      249.97      139.36     77.75 o
  14   8  -5     1705.75     1683.96    135.88 o
  15   8  -5      735.43      571.27    110.79 o
  16   8  -5     1342.10     1072.99    142.29 o
  17   8  -5      771.26      799.08    140.73 o
   0   9  -5     6855.39     7178.29    263.48 o
   1   9  -5     4591.37     4534.13    149.90 o
   2   9  -5     2513.98     2642.07    117.03 o
   3   9  -5     5725.46     5659.81    157.49 o
   4   9  -5      409.38      464.55     60.45 o
   5   9  -5      565.04      649.60    146.95 o
   6   9  -5     4825.71     4775.80    282.30 o
   7   9  -5     4646.34     4145.80    268.69 o
   8   9  -5     1230.31     1107.39    172.22 o
   9   9  -5     2868.72     3305.17    246.30 o
  10   9  -5      792.75     1128.16    176.88 o
  11   9  -5     1385.36     1250.46    185.64 o
  12   9  -5     1300.23     1458.45    198.85 o
  13   9  -5     2619.32     3393.15    404.34 o
  14   9  -5     1070.09     1178.91    301.09 o
  15   9  -5      168.37      117.40     99.13 o
   1  10  -5     3063.30     3189.75    176.91 o
   2  10  -5     3256.38     3149.92    183.71 o
   3  10  -5      548.72      510.04    110.79 o
   4  10  -5      360.41      210.89    140.34 o
   5  10  -5     1752.08     2008.80    222.96 o
   6  10  -5      107.60      270.56    140.53 o
   7  10  -5      312.20      129.65    131.59 o
   8  10  -5      792.68     1021.06    184.66 o
   9  10  -5      353.18      423.34    160.16 o
  10  10  -5      913.91      468.26    158.61 o
  11  10  -5      847.65      957.11    181.74 o
  12  10  -5      965.14     1141.19    297.20 o
  13  10  -5     1063.49      831.36    294.29 o
   0  11  -5      315.19      278.34    222.56 o
   1  11  -5      280.67      142.47    136.84 o
   2  11  -5      142.73        0.00    130.81 o
   3  11  -5     2314.03     2218.01    254.26 o
   4  11  -5      546.16      502.26    160.16 o
   5  11  -5      568.77      412.07    162.89 o
   6  11  -5     1791.64     2095.09    256.40 o
   7  11  -5     2231.89     2585.20    264.95 o
   8  11  -5     1070.92     1292.81    214.01 o
   9  11  -5      792.24      533.76    169.88 o
  10  11  -5      448.29       84.36    150.64 o
   1  12  -5     2923.27     3287.43    302.29 o
   2  12  -5      723.36      953.02    208.37 o
   3  12  -5       32.73      222.94    161.72 o
   4  12  -5      453.66      641.24    190.10 o
   5  12  -5     2468.77     2617.48    286.53 o
   6  12  -5      657.59      855.64    204.68 o
   0   0  -4    22530.30    23840.66    484.01 o
   2   0  -4   103879.80   106052.45    958.34 o
   4   0  -4    38983.25    40475.38    416.38 o
   6   0  -4    29633.11    28197.52    290.84 o
   8   0  -4      314.00      360.37     41.21 o
  10   0  -4    28906.70    27285.50    361.71 o
  12   0  -4     2924.66     2836.10    134.92 o
  14   0  -4     3077.16     2915.76    187.80 o
  16   0  -4     1452.90     1881.46    227.04 o
   1   1  -4     4068.82     4006.68     53.12 o
   2   1  -4     4693.29     4061.45     54.49 o
   3   1  -4     1385.28     1849.78     42.39 o
   4   1  -4     1354.53     1170.59     32.86 o
   5   1  -4    29173.99    29124.36    214.21 o
   6   1  -4     8250.70     8347.37     92.43 o
   7   1  -4     6113.64     6386.69     80.92 o
   8   1  -4    13004.72    13443.63    131.39 o
   9   1  -4     2212.47     2454.84     59.49 o
  10   1  -4      539.81      580.41     45.48 o
  11   1  -4    13645.73    13689.43    220.28 o
  12   1  -4     1998.12     1985.01     91.56 o
  13   1  -4    11682.85    12371.13    288.88 o
  14   1  -4      317.46      529.28    105.54 o
  15   1  -4     3745.62     3815.79    216.19 o
  16   1  -4     3038.60     2995.00    262.64 o
  17   1  -4     2994.10     2771.01    268.66 o
  18   1  -4      113.58       98.55    142.28 o
  19   1  -4     9240.35     9165.45    491.02 o
   0   2  -4    32493.11    33564.23    383.78 o
   1   2  -4     4454.73     4262.16     53.89 o
   2   2  -4    20681.89    19712.34    145.77 o
   3   2  -4      344.39      389.15     23.91 o
   4   2  -4    28488.28    26265.46    194.65 o
   5   2  -4    17305.64    17413.61    136.19 o
   6   2  -4    21811.95    23860.50    180.09 o
   7   2  -4    25518.19    25482.67    196.10 o
   8   2  -4     9210.19     9397.55    110.70 o
   9   2  -4     5147.43     5442.07     88.29 o
  10   2  -4    18964.48    19720.56    216.11 o
  11   2  -4     3502.19     3621.92     97.41 o
  12   2  -4     2595.63     2911.05    116.64 o
  13   2  -4     1122.23     1037.04    101.27 o
  14   2  -4     4634.31     4409.26    212.51 o
  15   2  -4     1887.52     1869.66    166.21 o
  16   2  -4     9561.65     9462.02    338.01 o
  17   2  -4     2770.12     2005.23    235.81 o
  18   2  -4     1651.23     1642.76    234.62 o
  19   2  -4      388.36      369.70    166.77 o
  20   2  -4      404.17      743.86    203.90 o
  21   2  -4      137.99      214.58    176.88 o
   1   3  -4    19627.08    20862.61    157.33 o
   2   3  -4     2882.08     2567.55     48.81 o
   3   3  -4     1324.36     1224.56     37.52 o
   4   3  -4     7325.77     7358.48     92.61 o
   5   3  -4     4615.59     4655.40     66.51 o
   6   3  -4    10207.62    10441.72    121.23 o
   7   3  -4    13868.03    13496.59    133.72 o
   8   3  -4     7805.20     7537.20     99.98 o
   9   3  -4      534.73      574.39     37.51 o
  10   3  -4     1830.64     1864.86     58.71 o
  11   3  -4     2643.00     2589.13     92.34 o
  12   3  -4     2310.01     2322.71     93.31 o
  13   3  -4     7346.12     7336.43    180.27 o
  14   3  -4      371.31      438.70     75.42 o
  15   3  -4     1591.18     1445.08    146.76 o
  16   3  -4     2512.19     2478.37    188.57 o
  17   3  -4     2284.80     2764.08    207.22 o
  18   3  -4      231.11      124.98    142.86 o
  19   3  -4     7399.36     6908.74    413.97 o
  20   3  -4      618.23      480.11    186.21 o
  21   3  -4     2213.81     2468.75    300.14 o
   0   4  -4    15083.73    17560.16    214.21 o
   1   4  -4     8491.53     9010.42     97.87 o
   2   4  -4    21697.91    21268.78    178.70 o
   3   4  -4     6857.32     6916.06     86.17 o
   4   4  -4     6711.19     6388.76     86.17 o
   5   4  -4      695.30      698.03     31.68 o
   6   4  -4     5854.17     5809.13     69.43 o
   7   4  -4     5597.64     5286.84     72.54 o
   8   4  -4    13086.71    12825.16    119.67 o
   9   4  -4      808.13      793.85     34.21 o
  10   4  -4     7870.49     7476.63    109.88 o
  11   4  -4     2559.83     2602.11     92.73 o
  12   4  -4     8763.48     8378.82    167.26 o
  13   4  -4     1882.57     1942.95     94.28 o
  14   4  -4      458.63      486.32     69.20 o
  15   4  -4     1376.31     1550.61    121.49 o
  16   4  -4     4700.89     5077.68    248.86 o
  17   4  -4     3218.53     3026.66    212.68 o
  18   4  -4      248.17      268.23    152.97 o
  19   4  -4      162.89       82.02    141.50 o
  20   4  -4     1163.49     1161.81    223.73 o
  21   4  -4     1801.84     1400.35    253.48 o
   1   5  -4     9807.20    10035.71    132.50 o
   2   5  -4    23953.86    23607.11    238.67 o
   3   5  -4     7012.63     6687.93    104.06 o
   4   5  -4     1582.93     1799.73     52.29 o
   5   5  -4      266.45      240.63     29.35 o
   6   5  -4     2043.99     1992.24     65.71 o
   7   5  -4      258.87      225.86     38.29 o
   8   5  -4     3255.73     3366.16     80.10 o
   9   5  -4     1862.39     1920.44     88.06 o
  10   5  -4      374.23      462.42     44.12 o
  11   5  -4     5704.04     5664.73    126.97 o
  12   5  -4     1963.28     2059.99     90.98 o
  13   5  -4     8740.83     9044.58    219.56 o
  14   5  -4      480.75      470.00     73.47 o
  15   5  -4      430.24      391.66     76.00 o
  16   5  -4     4304.95     4468.81    169.92 o
  17   5  -4     1423.24     1414.72    165.03 o
  18   5  -4     2387.82     2381.31    199.45 o
  19   5  -4      769.45      341.71    165.61 o
  20   5  -4      767.20      688.67    207.98 o
   0   6  -4     7139.60     7979.11    177.18 o
   1   6  -4     2820.12     2843.92     73.68 o
   2   6  -4     7989.53     7669.19    120.98 o
   3   6  -4     5900.03     5930.79    102.68 o
   4   6  -4      308.80      266.88     30.32 o
   5   6  -4     2097.73     1985.42     86.31 o
   6   6  -4     7886.30     8392.09    178.34 o
   7   6  -4     7421.04     7080.27    179.31 o
   8   6  -4     5559.08     5543.45    168.00 o
   9   6  -4     5326.47     5442.56    135.72 o
  10   6  -4     3126.70     3106.46    113.92 o
  11   6  -4     3926.20     4159.94    111.79 o
  12   6  -4     3104.29     3009.79    110.03 o
  13   6  -4      145.38      133.53     57.53 o
  14   6  -4     5844.32     6205.71    184.71 o
  15   6  -4     2307.10     2154.65    141.32 o
  16   6  -4      211.94      319.35     97.96 o
  17   6  -4     2009.79     2249.66    159.79 o
  18   6  -4       78.56       81.25    105.35 o
  19   6  -4      576.32      403.91    171.24 o
   1   7  -4     9247.85     9281.55    133.24 o
   2   7  -4     4857.38     4786.71    111.22 o
   3   7  -4      937.62     1280.79     63.37 o
   4   7  -4     2439.58     2650.88    116.06 o
   5   7  -4      898.47     1160.65     89.61 o
   6   7  -4      280.08      241.99     65.31 o
   7   7  -4     6245.86     6024.07    202.23 o
   8   7  -4      392.57      260.27     78.72 o
   9   7  -4      810.50      769.55     59.67 o
  10   7  -4     1281.25     1226.37     81.06 o
  11   7  -4      894.49      906.97     81.83 o
  12   7  -4      922.03      823.97     72.89 o
  13   7  -4      800.99      749.71     87.66 o
  14   7  -4      592.84      694.89     97.19 o
  15   7  -4     4287.72     4534.27    215.99 o
  16   7  -4     1638.27     1653.05    159.01 o
  17   7  -4     1988.72     2227.30    186.42 o
  18   7  -4      172.09      133.53    141.89 o
   0   8  -4     3304.14     3795.51    142.50 o
   1   8  -4     6515.12     6505.84    172.09 o
   2   8  -4     2276.76     2217.50    134.72 o
   3   8  -4     1765.29     1849.25     87.86 o
   4   8  -4     7917.56     7720.42    157.13 o
   5   8  -4     1930.42     2114.22    144.63 o
   6   8  -4     2009.65     2306.67    194.98 o
   7   8  -4     1202.89     1079.22    154.73 o
   8   8  -4     4084.27     3946.65    242.44 o
   9   8  -4      284.97      305.55    122.07 o
  10   8  -4     2335.48     3040.72    222.58 o
  11   8  -4     3327.54     2986.83    219.29 o
  12   8  -4      330.36      355.90    132.17 o
  13   8  -4      127.76        0.00     68.03 o
  14   8  -4     5455.24     5973.25    228.64 o
  15   8  -4     1700.10     1959.21    153.95 o
  16   8  -4      114.91       58.51    100.29 o
  17   8  -4      808.25      664.77    135.87 o
   1   9  -4     1937.95     1868.49    104.19 o
   2   9  -4      841.29      710.45     74.84 o
   3   9  -4      323.18      373.20     91.36 o
   4   9  -4      263.95      393.99     98.35 o
   5   9  -4     1039.93     1155.01    170.08 o
   6   9  -4     3079.56     2976.70    235.42 o
   7   9  -4     4487.71     4341.94    273.55 o
   8   9  -4      493.28      377.28    136.26 o
   9   9  -4     2395.36     2496.02    216.17 o
  10   9  -4     1982.22     1883.24    205.47 o
  11   9  -4       88.59      119.15    125.17 o
  12   9  -4      723.97      807.63    265.91 o
  13   9  -4       27.90        0.00    153.55 o
  14   9  -4       86.95        0.00    186.01 o
  15   9  -4     1777.28     1734.31    152.59 o
   0  10  -4     2717.38     2990.62    193.62 o
   1  10  -4     1984.57     2277.67    156.48 o
   2  10  -4     2533.40     3079.23    180.98 o
   3  10  -4     3030.23     3042.96    185.26 o
   4  10  -4     1153.48     1310.13    195.16 o
   5  10  -4      955.27      811.73    168.72 o
   6  10  -4      651.31      956.52    174.16 o
   7  10  -4     1083.57     1471.26    201.57 o
   8  10  -4     3320.94     3205.89    257.00 o
   9  10  -4     1154.28     1058.60    181.16 o
  10  10  -4      594.89      779.25    178.82 o
  11  10  -4     1891.72     2035.23    364.09 o
  12  10  -4      107.16      177.27    231.11 o
  13  10  -4      281.19      316.83    242.38 o
   1  11  -4      835.31      692.96    178.05 o
   2  11  -4     2989.05     2775.04    265.74 o
   3  11  -4      233.88       90.97    125.56 o
   4  11  -4      869.94     1333.43    207.01 o
   5  11  -4      187.37      156.47    143.83 o
   6  11  -4       24.56       94.27    138.97 o
   7  11  -4      228.15      509.06    165.22 o
   8  11  -4     1600.86     1701.44    229.96 o
   9  11  -4     1415.63     1059.97    206.24 o
  10  11  -4     1342.50      578.67    271.74 o
   0  12  -4      331.51      361.73    247.63 o
   1  12  -4     1353.83     1469.14    233.26 o
   2  12  -4     1786.97     2098.98    259.50 o
   3  12  -4     2757.31     2852.35    287.32 o
   4  12  -4      706.07      895.68    203.71 o
   5  12  -4     2463.25     2741.12    282.26 o
   6  12  -4      235.10      446.47    178.24 o
   2   0  -3    81333.35    78567.31    717.96 o
   4   0  -3     9770.71     9422.26    120.37 o
   6   0  -3     8813.15     8381.25    126.89 o
   8   0  -3    13648.45    12628.58    225.24 o
  10   0  -3    37551.76    37524.73    452.51 o
  12   0  -3    24735.95    25042.06    362.43 o
  14   0  -3     7370.96     7629.93    372.79 o
  16   0  -3     3868.27     4072.41    303.09 o
  18   0  -3     3615.10     3892.04    331.47 o
   0   1  -3     4325.34     3899.96     70.47 o
   1   1  -3    53656.43    56950.46    373.44 o
   2   1  -3     2209.86     2166.81     29.17 o
   3   1  -3    13538.60    13185.14    105.29 o
   4   1  -3    16572.21    15640.43    119.73 o
   5   1  -3    27669.89    26867.73    187.64 o
   6   1  -3     2059.49     1966.04     41.02 o
   7   1  -3     7673.32     7231.07     84.83 o
   8   1  -3      399.44      434.82     27.21 o
   9   1  -3    12992.28    12594.28    140.71 o
  10   1  -3      214.18      236.55     30.32 o
  11   1  -3      184.86      246.85     35.38 o
  12   1  -3      546.77      580.22     50.73 o
  13   1  -3     6645.78     6457.73    155.76 o
  14   1  -3     1704.84     1489.62    113.33 o
  15   1  -3      729.99      771.49    159.00 o
  16   1  -3      436.13      431.12    153.17 o
  17   1  -3     5212.10     4888.68    336.17 o
  18   1  -3     2710.98     2868.34    283.24 o
  19   1  -3       20.23        4.86    132.37 o
  20   1  -3     1216.62      903.48    219.65 o
  21   1  -3       95.27       51.12    176.29 o
   1   2  -3     6600.82     6898.97     74.36 o
   2   2  -3    43041.70    41464.62    286.29 o
   3   2  -3     9404.23     9232.81     91.32 o
   4   2  -3     2568.85     2866.79     46.67 o
   5   2  -3    23576.33    25251.49    178.65 o
   6   2  -3     3332.72     3569.96     56.78 o
   7   2  -3    11151.31    12027.38    126.50 o
   8   2  -3     4807.30     4758.42     79.15 o
   9   2  -3      715.91      785.69     43.15 o
  10   2  -3    19310.03    19300.60    212.03 o
  11   2  -3     3379.40     3521.96     99.54 o
  12   2  -3    10408.17    10442.16    212.03 o
  13   2  -3      610.23      588.38     73.09 o
  14   2  -3     7416.54     7957.52    231.02 o
  15   2  -3     1720.24     1991.33    136.66 o
  16   2  -3     1723.06     1601.38    201.19 o
  17   2  -3       32.92        0.00    120.31 o
  18   2  -3     5658.72     5569.61    368.44 o
  19   2  -3     1220.12     1129.74    215.18 o
  20   2  -3     1491.55     1889.80    265.14 o
  21   2  -3      186.89      119.93    166.38 o
  22   2  -3     2224.57     2671.69    329.10 o
   0   3  -3     2905.35     2847.70     76.62 o
   1   3  -3    48720.16    46602.37    323.23 o
   2   3  -3     2251.79     2260.33     42.19 o
   3   3  -3     7203.32     6569.94     78.22 o
   4   3  -3    11326.52    10871.69    121.47 o
   5   3  -3    14467.24    15306.36    145.26 o
   6   3  -3     5164.15     5344.79     78.77 o
   7   3  -3     4926.02     4942.43     65.34 o
   8   3  -3     1543.20     1631.00     44.13 o
   9   3  -3      962.98     1022.66     42.76 o
  10   3  -3     5286.00     5127.76     89.45 o
  11   3  -3    17202.81    17569.47    234.92 o
  12   3  -3     1529.03     1515.86     74.06 o
  13   3  -3     1646.11     1764.68    102.25 o
  14   3  -3     5094.68     5128.56    164.68 o
  15   3  -3     2323.40     2499.55    142.10 o
  16   3  -3      183.31      182.71    104.18 o
  17   3  -3      230.29      271.15    144.61 o
  18   3  -3      663.58      891.02    189.32 o
  19   3  -3      964.74     1122.92    210.90 o
  20   3  -3      983.24     1084.24    223.34 o
  21   3  -3      188.99        0.00    153.36 o
   1   4  -3     6711.98     7733.67    114.00 o
   2   4  -3     3909.88     4059.40     71.56 o
   3   4  -3     6607.14     6243.13    114.57 o
   4   4  -3      753.62      850.63     51.32 o
   5   4  -3    14634.23    14654.54    183.38 o
   6   4  -3      519.31      660.31     43.54 o
   7   4  -3     5528.13     4951.18     89.46 o
   8   4  -3     3385.54     3422.88     64.36 o
   9   4  -3     5156.22     5383.97     79.72 o
  10   4  -3     6868.26     6698.78    100.35 o
  11   4  -3     3556.53     3690.86     99.74 o
  12   4  -3     8239.29     8179.60    157.53 o
  13   4  -3     2751.00     2580.32    104.20 o
  14   4  -3     1433.73     1556.45     92.33 o
  15   4  -3      792.80      871.40    102.63 o
  16   4  -3     2566.58     2775.41    160.38 o
  17   4  -3     2913.84     2795.66    254.66 o
  18   4  -3     1714.04     1582.11    217.91 o
  19   4  -3      619.30      728.71    186.02 o
  20   4  -3     1597.65     1534.66    243.95 o
  21   4  -3      611.11     1130.09    235.19 o
   0   5  -3     7922.12     8106.78    218.26 o
   1   5  -3     6584.11     6703.27    128.56 o
   2   5  -3     2312.83     2214.38     63.57 o
   3   5  -3      726.81      866.36     38.29 o
   4   5  -3     2293.94     2207.54     81.26 o
   5   5  -3    21213.96    20098.89    260.37 o
   6   5  -3     1583.13     1409.76     52.10 o
   7   5  -3     7550.63     7250.23    169.99 o
   8   5  -3     8242.31     8424.18    148.21 o
   9   5  -3     7151.45     6903.61    143.33 o
  10   5  -3     5157.33     5195.45    103.83 o
  11   5  -3     6968.86     7028.02    133.79 o
  12   5  -3      400.33      382.72     55.98 o
  13   5  -3     5397.74     5637.42    171.49 o
  14   5  -3     3814.76     4045.15    143.87 o
  15   5  -3     1996.70     2197.98    119.94 o
  16   5  -3      866.04      843.99    107.69 o
  17   5  -3     2037.99     2509.18    192.64 o
  18   5  -3     1144.09     1054.12    196.13 o
  19   5  -3      337.51      350.26    161.33 o
  20   5  -3     2660.46     2614.79    288.48 o
   1   6  -3     2233.55     2090.26     81.65 o
   2   6  -3     3741.47     3824.47    106.74 o
   3   6  -3     1547.94     1464.96     52.88 o
   4   6  -3     5057.25     4874.28    120.56 o
   5   6  -3    11173.99    11141.47    190.85 o
   6   6  -3     1863.68     1856.88     86.51 o
   7   6  -3     3798.62     3833.07    119.57 o
   8   6  -3     5900.66     5740.20    165.28 o
   9   6  -3     1735.73     1774.41     76.98 o
  10   6  -3     2748.13     2566.33    104.01 o
  11   6  -3     1667.01     1526.35     69.98 o
  12   6  -3     2145.95     2072.83     90.39 o
  13   6  -3     5098.01     5007.47    145.82 o
  14   6  -3       55.82       31.68     59.09 o
  15   6  -3     1559.55     1811.48    133.35 o
  16   6  -3     1124.45     1122.16    121.29 o
  17   6  -3      231.56      227.61    113.32 o
  18   6  -3      434.10      308.86    155.89 o
  19   6  -3      830.29      607.23    179.02 o
   0   7  -3     9199.03     8998.78    198.01 o
   1   7  -3     8978.52     8756.84    150.16 o
   2   7  -3     1909.73     1915.59     72.90 o
   3   7  -3     3493.77     3442.78     90.79 o
   4   7  -3      243.41      290.00     59.28 o
   5   7  -3      716.31      740.78     77.36 o
   6   7  -3      977.20      861.89     82.81 o
   7   7  -3     4342.33     4331.22    150.10 o
   8   7  -3     3839.38     3776.56    167.59 o
   9   7  -3     3358.29     3310.42    161.36 o
  10   7  -3       99.39       96.41     48.40 o
  11   7  -3     3542.83     3512.20    128.31 o
  12   7  -3      511.88      572.24     66.28 o
  13   7  -3     2569.53     2683.06    149.49 o
  14   7  -3     2940.17     3140.91    174.96 o
  15   7  -3     1354.78     1333.66    138.59 o
  16   7  -3      451.49      401.77    113.32 o
  17   7  -3     4121.38     4291.36    239.51 o
  18   7  -3      740.42      895.49    178.24 o
   1   8  -3      898.07      959.85     73.28 o
   2   8  -3    10437.84    10036.45    198.20 o
   3   8  -3      251.69      271.93     51.51 o
   4   8  -3     6145.01     5571.88    208.84 o
   5   8  -3     1069.99     1224.41    119.16 o
   6   8  -3       78.93       41.98     97.77 o
   7   8  -3     9128.31     9602.55    349.48 o
   8   8  -3     1600.49     1808.58    180.78 o
   9   8  -3      910.14     1058.40    156.86 o
  10   8  -3     1476.88     1188.86    163.87 o
  11   8  -3      229.35      166.77    107.49 o
  12   8  -3      571.83      982.57    251.33 o
  13   8  -3      943.39      992.11    100.10 o
  14   8  -3     1075.52      847.49    112.35 o
  15   8  -3      147.06      141.89     94.08 o
  16   8  -3      170.26      215.75    109.24 o
  17   8  -3      248.59      274.06    120.32 o
   0   9  -3     5580.28     5499.21    227.29 o
   1   9  -3     2040.80     2199.95    140.35 o
   2   9  -3     1592.92     1479.29    129.85 o
   3   9  -3      232.95      113.12     81.05 o
   4   9  -3     3506.56     3409.55    183.52 o
   5   9  -3     3913.32     3725.35    248.07 o
   6   9  -3      567.02      466.11    135.87 o
   7   9  -3     3837.77     4236.80    263.23 o
   8   9  -3      820.87     1098.62    170.47 o
   9   9  -3      532.20      488.27    139.76 o
  10   9  -3      126.20       60.06    106.51 o
  11   9  -3     1266.49     1287.78    178.44 o
  12   9  -3     1919.37     1803.14    325.02 o
  13   9  -3     1097.38      813.28    275.24 o
  14   9  -3      824.14      496.05    250.75 o
  15   9  -3     1820.58     1898.76    157.26 o
   1  10  -3      104.76       57.73     77.55 o
   2  10  -3     4605.03     4373.25    207.06 o
   3  10  -3      431.07      340.74    106.13 o
   4  10  -3     2302.89     2381.32    225.69 o
   5  10  -3      514.99      757.48    166.77 o
   6  10  -3      833.10     1168.99    184.66 o
   7  10  -3     1111.37      906.78    174.75 o
   8  10  -3     2032.70     2282.52    226.85 o
   9  10  -3      967.01      985.50    184.66 o
  10  10  -3      350.57      318.77    150.06 o
  11  10  -3       79.52       25.07    187.96 o
  12  10  -3     1754.82     2051.54    365.06 o
  13  10  -3     2176.55     1874.49    361.76 o
   0  11  -3    10633.33    10787.18    636.52 o
   1  11  -3      115.09      117.40    138.97 o
   2  11  -3     2912.98     2887.39    267.30 o
   3  11  -3       20.20       27.79    123.81 o
   4  11  -3     2641.52     2410.89    253.30 o
   5  11  -3     2024.38     1887.32    233.46 o
   6  11  -3     2786.50     2345.19    247.66 o
   7  11  -3     1438.24     1439.40    214.60 o
   8  11  -3      853.81      907.74    190.88 o
   9  11  -3     1060.00     1076.66    205.26 o
  10  11  -3     2064.57     1823.36    364.09 o
   1  12  -3      434.35      491.37    183.49 o
   2  12  -3      705.20      811.52    197.29 o
   3  12  -3       81.90      308.85    169.10 o
   4  12  -3      667.75      570.88    178.83 o
   5  12  -3       12.43       48.59    143.83 o
   6  12  -3      221.55      372.80    162.88 o
   2   0  -2    11049.65    11125.06    130.40 o
   4   0  -2    69697.73    70213.13    586.32 o
   6   0  -2     1644.64     1269.16     47.63 o
   8   0  -2     2209.58     2213.46     74.46 o
  10   0  -2    10609.24     9707.13    154.29 o
  12   0  -2     6889.86     7034.75    171.53 o
  14   0  -2    30657.80    30504.68    823.33 o
  16   0  -2     4327.52     4594.74    321.38 o
  18   0  -2     9821.91     9821.18    492.22 o
  20   0  -2     8109.56     8677.30    500.71 o
   1   1  -2    67693.13    70353.47    485.47 o
   2   1  -2      158.72      214.21     13.80 o
   3   1  -2      863.76     1064.40     24.88 o
   4   1  -2    14600.38    14174.64    109.56 o
   5   1  -2     2075.23     2023.90     38.50 o
   6   1  -2      300.98      351.24     22.35 o
   7   1  -2    26243.41    24961.44    190.73 o
   8   1  -2     4038.28     4002.14     73.12 o
   9   1  -2    11486.90    11825.05    130.96 o
  10   1  -2      834.83      886.20     40.24 o
  11   1  -2     9795.15    10334.45    134.62 o
  12   1  -2     1894.43     1853.78     71.93 o
  13   1  -2     5419.88     5291.07    129.31 o
  14   1  -2     1352.37     1276.54    103.03 o
  15   1  -2        4.78       48.01     72.11 o
  16   1  -2     2315.32     2333.53    172.43 o
  17   1  -2     1935.86     1821.05    165.82 o
  18   1  -2      572.63      705.00    185.82 o
  19   1  -2       89.89        0.00    141.11 o
  20   1  -2      627.13      642.99    199.23 o
  21   1  -2     1517.19     1675.97    276.02 o
  22   1  -2      668.14      164.64    193.40 o
   0   2  -2     6116.79     5161.62     90.32 o
   1   2  -2     1363.13     1305.03     28.00 o
   2   2  -2    70257.92    72257.90    513.81 o
   3   2  -2     1092.40      931.03     29.36 o
   4   2  -2      535.52      629.42     26.44 o
   5   2  -2     9170.69     8603.04     86.42 o
   6   2  -2     4384.32     4024.21     61.46 o
   7   2  -2    19850.45    20091.06    178.07 o
   8   2  -2      844.38      814.28     37.52 o
   9   2  -2     2826.48     2905.06     66.10 o
  10   2  -2      538.70      616.37     40.43 o
  11   2  -2     2205.25     2350.73     85.54 o
  12   2  -2     8838.82     8631.53    174.08 o
  13   2  -2     4197.53     4440.52    147.57 o
  14   2  -2    10024.63     9856.47    256.74 o
  15   2  -2     1043.28      807.66    119.35 o
  16   2  -2     1202.48     1177.96    182.53 o
  17   2  -2      601.72      490.22    156.47 o
  18   2  -2     3967.27     4153.20    326.80 o
  19   2  -2      360.55      475.24    185.82 o
  20   2  -2     1518.46     1221.12    233.45 o
  21   2  -2       52.42      201.95    172.99 o
  22   2  -2      961.69      801.03    234.81 o
   1   3  -2    11820.48    11532.65    188.33 o
   2   3  -2    20887.90    20838.25    248.06 o
   3   3  -2      245.96      490.80     48.98 o
   4   3  -2     1083.89     1057.33     43.35 o
   5   3  -2     3075.70     3113.83     52.50 o
   6   3  -2     8590.03     8928.64     94.36 o
   7   3  -2     3641.64     3642.91     58.53 o
   8   3  -2     2501.03     2563.18     55.02 o
   9   3  -2     2065.93     2053.70     55.21 o
  10   3  -2      618.45      704.43     38.88 o
  11   3  -2     5978.63     5810.06    105.20 o
  12   3  -2     4369.20     4444.30    113.55 o
  13   3  -2     4726.54     4933.52    153.80 o
  14   3  -2     1031.86     1010.20     91.55 o
  15   3  -2     2098.71     2129.00    136.46 o
  16   3  -2     4027.52     3791.09    275.68 o
  17   3  -2      644.55      492.94    157.64 o
  18   3  -2     1500.64     1444.86    217.71 o
  19   3  -2      541.34      694.31    189.13 o
  20   3  -2     1182.45     1200.30    232.09 o
  21   3  -2     1167.53     1568.45    261.83 o
   0   4  -2    19190.32    20131.06    544.22 o
   1   4  -2     9000.98     9009.28    176.50 o
   2   4  -2     7138.81     7003.52    155.63 o
   3   4  -2    12407.43    12501.70    203.81 o
   4   4  -2      661.05      624.17     52.48 o
   5   4  -2     2227.81     2336.29     65.91 o
   6   4  -2    13907.26    13399.25    195.61 o
   7   4  -2    18334.43    18481.71    230.53 o
   8   4  -2    12507.09    12683.32    189.72 o
   9   4  -2     1119.65     1118.89     38.10 o
  10   4  -2     3246.72     3427.39     66.10 o
  11   4  -2      595.64      603.15     51.51 o
  12   4  -2    16251.35    15855.76    224.16 o
  13   4  -2     6244.74     6030.24    150.31 o
  14   4  -2     3864.99     4203.07    135.31 o
  15   4  -2     1043.25     1046.16    106.72 o
  16   4  -2      494.61      379.22    102.82 o
  17   4  -2      823.76      683.24    163.86 o
  18   4  -2      908.63     1071.02    198.85 o
  19   4  -2     1005.40      883.84    200.21 o
  20   4  -2      925.50      461.26    182.13 o
  21   4  -2      496.48      452.89    204.29 o
   1   5  -2     3479.25     3628.63    120.16 o
   2   5  -2     6252.11     6241.68    157.15 o
   3   5  -2     9975.39    10008.86    186.78 o
   4   5  -2     2040.95     2055.66     85.73 o
   5   5  -2     4966.61     5070.49    131.84 o
   6   5  -2     3699.12     3659.41    117.63 o
   7   5  -2     7008.30     6771.31    161.81 o
   8   5  -2     1987.13     2107.10     65.12 o
   9   5  -2     7126.27     6957.49    132.83 o
  10   5  -2     3055.50     2905.68     79.71 o
  11   5  -2     3326.50     3318.44     94.48 o
  12   5  -2     7631.62     7493.34    146.63 o
  13   5  -2     1017.58      969.38     75.23 o
  14   5  -2      689.54      693.15     80.28 o
  15   5  -2     2495.55     2491.19    126.94 o
  16   5  -2     4678.28     4786.98    195.39 o
  17   5  -2      617.38      732.21    163.66 o
  18   5  -2     3682.35     4024.77    306.38 o
  19   5  -2     3708.48     3862.23    315.71 o
  20   5  -2      379.43      265.12    175.52 o
   0   6  -2    13606.52    13369.38    302.61 o
   1   6  -2     6418.26     6453.39    171.53 o
   2   6  -2     7652.56     7909.27    191.39 o
   3   6  -2    13288.11    13030.27    220.08 o
   4   6  -2     6042.77     6045.77    149.74 o
   5   6  -2     7705.97     8519.03    181.65 o
   6   6  -2    27135.04    27650.84    344.56 o
   7   6  -2     3912.20     4204.07    112.77 o
   8   6  -2     1660.40     1615.01     89.23 o
   9   6  -2     4619.25     4841.91    115.69 o
  10   6  -2     6193.40     6106.66    151.67 o
  11   6  -2      930.27     1012.53     58.51 o
  12   6  -2     1998.55     2020.13     86.12 o
  13   6  -2     2661.98     2619.72    111.97 o
  14   6  -2     1174.09     1178.73     92.91 o
  15   6  -2     1311.46     1285.06    120.71 o
  16   6  -2      274.29      253.66     94.08 o
  17   6  -2     2495.35     2488.24    233.86 o
  18   6  -2      220.98      270.37    147.53 o
  19   6  -2      213.28      145.58    143.25 o
   1   7  -2     1561.66     1565.44     62.01 o
   2   7  -2      249.28      245.49     40.04 o
   3   7  -2     2218.68     2164.27     68.62 o
   4   7  -2     1088.05     1235.51     74.64 o
   5   7  -2     2108.28     2024.46     91.76 o
   6   7  -2       71.43       86.69     55.20 o
   7   7  -2      144.52      106.90     57.73 o
   8   7  -2     3927.96     3859.80    165.45 o
   9   7  -2     1669.28     1619.85    121.49 o
  10   7  -2     1994.43     1978.92     92.34 o
  11   7  -2      807.05      993.27     88.64 o
  12   7  -2     3000.21     3153.60    140.94 o
  13   7  -2      973.84      956.15    104.38 o
  14   7  -2      888.49      762.93    108.27 o
  15   7  -2     4451.18     4442.75    216.19 o
  16   7  -2     3583.26     3909.08    217.54 o
  17   7  -2      125.69       92.13    111.76 o
  18   7  -2      662.84      430.15    152.58 o
   0   8  -2    16673.94    16259.85    375.56 o
   1   8  -2     1960.35     1970.19    115.28 o
   2   8  -2     3609.39     3748.54    139.79 o
   3   8  -2     2457.94     2458.00     95.65 o
   4   8  -2    12057.27    11515.16    295.09 o
   5   8  -2     9083.43     9534.71    270.91 o
   6   8  -2     8029.57     7511.50    306.68 o
   7   8  -2      106.96      194.37    107.10 o
   8   8  -2      361.73      301.28    113.71 o
   9   8  -2      176.51        0.00     95.24 o
  10   8  -2     3339.03     3262.72    224.34 o
  11   8  -2      226.71      373.97    122.84 o
  12   8  -2     1462.71     1219.37    272.72 o
  13   8  -2     1008.75     1080.55    104.77 o
  14   8  -2        3.54       61.42     82.41 o
  15   8  -2     2006.72     2279.59    164.45 o
  16   8  -2      902.21      940.20    137.62 o
  17   8  -2     1556.01     1903.40    177.86 o
   1   9  -2      556.18      722.69    146.56 o
   2   9  -2      228.72      252.88     79.11 o
   3   9  -2     6514.85     5745.66    218.36 o
   4   9  -2     3857.28     3868.25    187.41 o
   5   9  -2     3293.65     3443.13    240.09 o
   6   9  -2     2080.18     2327.85    207.81 o
   7   9  -2     1425.44     1467.60    179.61 o
   8   9  -2      930.31     1066.56    165.22 o
   9   9  -2     5251.67     5089.65    284.44 o
  10   9  -2     2891.40     2566.26    225.89 o
  11   9  -2     1708.33     2248.08    340.18 o
  12   9  -2      480.66      500.90    238.11 o
  13   9  -2      456.24      245.30    208.37 o
  14   9  -2       20.73       43.34    200.78 o
  15   9  -2     2947.03     2645.34    180.98 o
   0  10  -2     5973.25     6513.92    471.50 o
   1  10  -2     2401.02     2579.82    163.29 o
   2  10  -2     3033.28     3062.60    180.40 o
   3  10  -2      504.66      451.53    108.85 o
   4  10  -2     6451.18     6201.98    325.49 o
   5  10  -2      783.96      981.41    172.22 o
   6  10  -2     8386.95     8246.50    366.36 o
   7  10  -2      342.30      276.79    138.59 o
   8  10  -2      509.74      522.28    157.64 o
   9  10  -2      631.08      363.29    141.51 o
  10  10  -2     3496.43     3261.69    399.89 o
  11  10  -2     2588.51     2779.64    394.42 o
  12  10  -2     1910.57     1375.48    328.71 o
  13  10  -2      259.12      479.13    256.18 o
   1  11  -2      297.04      348.51    150.06 o
   2  11  -2     4154.90     4220.26    302.70 o
   3  11  -2      130.36      162.30    128.67 o
   4  11  -2     2108.64     2044.01    233.85 o
   5  11  -2     1040.20     1270.85    205.07 o
   6  11  -2      443.91      363.48    148.70 o
   7  11  -2      468.73      459.69    163.86 o
   8  11  -2     1114.42     1547.07    221.40 o
   9  11  -2     3065.04     2533.97    258.35 o
  10  11  -2       68.47        0.00    227.41 o
   0  12  -2     2427.14     2466.64    383.92 o
   1  12  -2      785.94      585.85    176.88 o
   2  12  -2     1527.07      849.07    191.66 o
   3  12  -2      127.60       81.64    146.56 o
   4  12  -2      319.30      109.63    155.50 o
   5  12  -2     2035.38     2176.17    257.76 o
   6  12  -2       96.66      226.44    158.80 o
   2   0  -1    19202.55    21144.40    174.06 o
   4   0  -1    27204.29    26979.27    233.91 o
   6   0  -1    15446.08    13902.34    189.77 o
   8   0  -1    13308.94    12531.22    162.55 o
  10   0  -1     5167.70     5339.01    119.98 o
  12   0  -1    36684.13    35743.99    456.35 o
  14   0  -1      975.95      864.22    157.45 o
  16   0  -1     2793.81     2656.31    253.89 o
  18   0  -1     5338.98     5178.16    362.99 o
  20   0  -1     1304.14     1385.94    253.86 o
   0   1  -1    22643.21    21557.94    423.68 o
   1   1  -1     7854.43     7783.63    107.07 o
   2   1  -1     2287.27     2470.19     38.32 o
   3   1  -1    78017.04    80904.18    522.93 o
   4   1  -1    26656.30    25481.41    163.79 o
   5   1  -1     9439.10     9063.35     88.39 o
   6   1  -1     2428.68     3119.19     51.14 o
   7   1  -1     1492.24     1399.14     37.13 o
   8   1  -1     3036.77     3097.18     55.80 o
   9   1  -1    21900.92    21507.15    175.91 o
  10   1  -1     1139.77     1294.83     43.74 o
  11   1  -1    16929.62    17073.91    180.44 o
  12   1  -1      351.47      370.09     47.43 o
  13   1  -1     4283.64     4240.91    125.02 o
  14   1  -1      100.40        8.94     58.70 o
  15   1  -1     1431.38     1536.82    140.15 o
  16   1  -1     1302.14     1758.79    151.23 o
  17   1  -1     2649.31     2694.17    188.18 o
  18   1  -1      437.85      435.40    120.12 o
  19   1  -1      437.95      639.10    191.07 o
  20   1  -1      326.04      170.66    169.88 o
  21   1  -1     1758.88     1588.13    279.72 o
  22   1  -1      225.25      107.49    193.01 o
   1   2  -1     4687.15     4493.77     92.24 o
   2   2  -1    14482.55    14250.09    199.88 o
   3   2  -1    11472.28    10826.77     96.04 o
   4   2  -1     2389.40     2171.80     37.92 o
   5   2  -1     3608.60     3550.14     47.26 o
   6   2  -1     3679.53     3685.30     60.48 o
   7   2  -1     9261.00     9327.17    105.66 o
   8   2  -1      174.31      199.62     24.88 o
   9   2  -1     4032.71     3974.85     71.75 o
  10   2  -1     2504.31     2599.29     63.96 o
  11   2  -1      792.61      873.16     52.29 o
  12   2  -1    14219.51    13808.23    191.66 o
  13   2  -1      514.98      487.11     62.20 o
  14   2  -1      510.30      493.33     99.13 o
  15   2  -1      724.46      574.39    110.60 o
  16   2  -1      114.18      107.88    118.37 o
  17   2  -1      370.99      393.99    151.03 o
  18   2  -1     3519.87     3451.69    297.25 o
  19   2  -1     1044.74     1078.61    220.82 o
  20   2  -1        8.47       74.64    151.22 o
  21   2  -1      494.83      544.44    208.37 o
  22   2  -1      167.98        0.00    168.52 o
   0   3  -1     1096.08     1194.23    118.00 o
   1   3  -1    28363.85    27498.88    347.45 o
   2   3  -1     3825.72     3627.62     99.19 o
   3   3  -1    13057.65    12078.41    172.55 o
   4   3  -1     1762.32     1709.70     41.41 o
   5   3  -1    11219.75    11062.19    206.33 o
   6   3  -1     2119.34     1988.89     44.13 o
   7   3  -1      283.76      302.25     22.74 o
   8   3  -1     1262.62     1269.19     41.60 o
   9   3  -1    28458.94    27841.21    239.88 o
  10   3  -1     6705.11     6224.67     93.74 o
  11   3  -1      113.19      129.65     33.04 o
  12   3  -1      258.43      229.55     46.26 o
  13   3  -1      536.67      490.99     69.59 o
  14   3  -1     1407.03     1491.14    101.28 o
  15   3  -1     4234.99     4498.68    213.86 o
  16   3  -1      604.43      327.52    134.70 o
  17   3  -1     2357.21     2711.22    252.32 o
  18   3  -1      947.08     1069.47    202.15 o
  19   3  -1      665.33      944.86    200.98 o
  20   3  -1      528.05      536.47    195.54 o
  21   3  -1     2005.60     2283.47    291.97 o
   1   4  -1    26007.15    27930.32    372.30 o
   2   4  -1      747.69      908.76     61.82 o
   3   4  -1     1514.33     1767.91     82.62 o
   4   4  -1       73.41       35.18     34.40 o
   5   4  -1     3464.85     3267.40     71.55 o
   6   4  -1     1156.95     1317.39     87.48 o
   7   4  -1     1265.16     1151.19     54.24 o
   8   4  -1     4510.82     4378.35    104.81 o
   9   4  -1     8159.01     8201.12     91.42 o
  10   4  -1     1729.73     1624.17     46.85 o
  11   4  -1     8753.69     8923.96    132.26 o
  12   4  -1    13969.17    14418.83    212.46 o
  13   4  -1      172.85      132.37     52.67 o
  14   4  -1     2226.92     2192.01    115.47 o
  15   4  -1     1431.18     1508.43    135.10 o
  16   4  -1     1092.57     1091.84    132.96 o
  17   4  -1      679.68      702.48    160.36 o
  18   4  -1     1873.98     2025.72    233.85 o
  19   4  -1     2478.07     1794.06    247.07 o
  20   4  -1      179.18      135.67    155.50 o
  21   4  -1      536.12      175.33    173.58 o
   0   5  -1     4195.03     4225.12    145.26 o
   1   5  -1      280.38      289.62     51.70 o
   2   5  -1     1134.54     1165.18     73.29 o
   3   5  -1    43948.29    42757.81    548.78 o
   4   5  -1    13821.86    14643.67    230.05 o
   5   5  -1     3095.12     3244.75    106.16 o
   6   5  -1    10166.70    10366.45    175.48 o
   7   5  -1     1115.82     1040.55     67.06 o
   8   5  -1     2444.68     2368.26     73.29 o
   9   5  -1     9528.76     9845.87    157.75 o
  10   5  -1    10139.77    10382.41    163.97 o
  11   5  -1     1655.84     1582.34     69.20 o
  12   5  -1     1256.34     1353.31     72.12 o
  13   5  -1      104.81       54.42     48.59 o
  14   5  -1     1669.53     1624.11    100.89 o
  15   5  -1     6048.78     6850.95    215.44 o
  16   5  -1      485.41      497.79    109.04 o
  17   5  -1      670.06      695.09    158.42 o
  18   5  -1      499.39      484.19    161.91 o
  19   5  -1      434.57      555.91    180.38 o
  20   5  -1     1101.92     1498.08    241.81 o
   1   6  -1     3714.24     3499.01     86.13 o
   2   6  -1     5932.62     5733.16    108.32 o
   3   6  -1    13255.37    12970.37    172.60 o
   4   6  -1     4374.23     4571.87    113.94 o
   5   6  -1     3840.93     3790.79    108.30 o
   6   6  -1     4633.07     4378.58    120.94 o
   7   6  -1     9512.77     9171.24    177.39 o
   8   6  -1     3193.49     3145.61    111.40 o
   9   6  -1     1077.08      984.94     61.62 o
  10   6  -1      434.16      452.70     58.70 o
  11   6  -1     1553.04     1438.67     68.23 o
  12   6  -1     4208.16     3968.09    112.18 o
  13   6  -1      449.38      399.44     65.12 o
  14   6  -1     5781.82     5982.88    171.68 o
  15   6  -1      889.69      929.91    109.05 o
  16   6  -1     3041.04     3228.60    248.83 o
  17   6  -1      437.01      234.41    138.59 o
  18   6  -1     7064.21     6837.56    374.68 o
  19   6  -1     1599.47     1627.38    224.71 o
   0   7  -1      104.46       99.52     47.23 o
   1   7  -1      279.10      244.72     36.74 o
   2   7  -1      211.77      241.41     39.46 o
   3   7  -1    19585.72    19088.94    237.87 o
   4   7  -1     2543.23     2390.80     92.73 o
   5   7  -1     2578.74     2577.03    117.81 o
   6   7  -1    10056.10     9808.92    259.28 o
   7   7  -1     2979.33     3358.01    163.69 o
   8   7  -1       74.75       58.51     79.89 o
   9   7  -1     5726.80     5710.50    148.55 o
  10   7  -1      151.68      225.28     55.78 o
  11   7  -1     1360.34     1278.08     95.83 o
  12   7  -1       29.84       71.53     61.62 o
  13   7  -1     1476.23     1442.92    118.77 o
  14   7  -1      840.94     1073.55    118.57 o
  15   7  -1     2994.02     2733.25    180.99 o
  16   7  -1      233.67      423.34    113.32 o
  17   7  -1      867.57      645.33    155.89 o
  18   7  -1     1344.30      891.43    174.75 o
   1   8  -1      445.42      375.34     70.36 o
   2   8  -1      606.09      692.56     75.03 o
   3   8  -1      781.44      680.72     69.98 o
   4   8  -1      416.29      496.24     51.90 o
   5   8  -1     1158.33     1112.85    116.82 o
   6   8  -1     1102.32     1177.96    152.59 o
   7   8  -1       91.50       21.96     95.82 o
   8   8  -1     3890.60     4249.90    238.35 o
   9   8  -1     1809.04     2246.17    190.31 o
  10   8  -1      542.88      554.55    135.48 o
  11   8  -1     1697.22     2247.12    303.63 o
  12   8  -1     5990.15     6236.98    186.07 o
  13   8  -1     1142.83     1425.59    115.66 o
  14   8  -1      225.53      253.85     85.91 o
  15   8  -1     1385.24     1309.75    140.73 o
  16   8  -1     2325.40     2385.18    180.20 o
  17   8  -1      135.97       16.72    109.04 o
   0   9  -1     3455.30     4033.04    359.66 o
   1   9  -1      951.92     1313.43    170.86 o
   2   9  -1      165.75      168.91    111.37 o
   3   9  -1    10272.94    10200.01    286.29 o
   4   9  -1      156.58      189.71     87.66 o
   5   9  -1      712.61     1191.53    165.22 o
   6   9  -1     3779.83     4122.69    256.43 o
   7   9  -1     3850.56     4081.28    256.23 o
   8   9  -1     1652.69     1749.68    188.36 o
   9   9  -1     5037.59     4593.03    271.61 o
  10   9  -1      130.05      241.80    130.42 o
  11   9  -1      584.93      648.43    248.41 o
  12   9  -1      575.43      445.70    242.19 o
  13   9  -1      963.75      757.10    275.82 o
  14   9  -1      210.27        0.00    194.95 o
  15   9  -1      780.21      864.00    124.60 o
   1  10  -1     2754.54     3420.84    256.02 o
   2  10  -1     2294.74     2204.62    156.88 o
   3  10  -1      249.68      439.86    105.35 o
   4  10  -1      514.04      487.49    147.92 o
   5  10  -1     1266.29     1182.82    177.28 o
   6  10  -1     5336.46     5290.49    297.47 o
   7  10  -1     2193.06     2212.17    220.44 o
   8  10  -1     1966.53     2224.97    223.16 o
   9  10  -1      654.54      605.09    157.44 o
  10  10  -1      279.37      502.65    258.71 o
  11  10  -1       63.84       62.20    212.83 o
  12  10  -1      707.46      451.15    257.74 o
  13  10  -1      551.07      556.49    270.57 o
   0  11  -1     7440.25     7442.15    513.72 o
   1  11  -1     2356.31     2262.54    235.22 o
   2  11  -1      890.48      668.66    174.75 o
   3  11  -1     2333.62     2523.79    248.04 o
   4  11  -1      537.99      397.50    154.33 o
   5  11  -1       94.71       99.71    131.20 o
   6  11  -1     2332.97     2423.09    243.96 o
   7  11  -1      429.79      255.02    147.92 o
   8  11  -1      723.35      635.80    175.33 o
   9  11  -1     3126.02     2617.38    396.77 o
  10  11  -1      986.32      839.13    284.18 o
  11  11  -1      238.17      453.66    274.65 o
   1  12  -1     2668.01     2696.25    269.82 o
   2  12  -1      149.89      218.47    149.28 o
   3  12  -1       63.24      100.68    143.64 o
   4  12  -1      466.96      241.41    161.72 o
   5  12  -1     2165.90     2122.53    251.54 o
   6  12  -1       25.19        2.72    136.06 o
   7  12  -1      881.47      831.54    263.58 o
   2   0   0    10542.24    11222.55    142.19 o
   4   0   0    10974.51    10092.23    111.66 o
   6   0   0     2590.43     2579.54    153.61 o
   8   0   0      637.13      522.50     44.51 o
  10   0   0     3560.86     3223.73     95.27 o
  12   0   0    32937.94    32641.14    428.15 o
  14   0   0       79.83        0.00     94.66 o
  16   0   0     1878.37     1830.00    224.13 o
  18   0   0      644.76      697.81    194.96 o
  20   0   0      275.87      579.42    210.89 o
  22   0   0      485.95      855.83    254.43 o
   1   1   0     2810.70     2653.02     98.67 o
   2   1   0     7652.64     9376.64     88.28 o
   3   1   0     5674.92     7514.17    158.65 o
   4   1   0    27110.52    26455.13    182.00 o
   5   1   0       11.04       42.76     11.66 o
   6   1   0     1276.48     1584.21     37.13 o
   7   1   0     7052.75     6507.98     78.79 o
   8   1   0     2920.78     3607.72     60.08 o
   9   1   0    42253.46    42068.39    287.16 o
  10   1   0      279.81      249.38     27.41 o
  11   1   0      697.91      702.88     43.93 o
  12   1   0     3918.98     3680.35     94.69 o
  13   1   0     9347.74     8996.52    179.72 o
  14   1   0        0.80        0.00     53.84 o
  15   1   0    13888.62    13974.07    368.27 o
  16   1   0     3896.03     3711.00    206.27 o
  17   1   0     3919.62     3776.09    213.66 o
  18   1   0       22.39       90.77     99.71 o
  19   1   0     1037.81     1264.83    164.45 o
  20   1   0      621.17      847.28    157.44 o
  21   1   0     6672.22     7005.21    472.28 o
  22   1   0      371.41      119.93    191.07 o
   0   2   0   172747.78   202821.39   3531.28 o
   1   2   0     1519.68     1488.66     74.86 o
   2   2   0      123.57      249.58     33.04 o
   3   2   0     6530.14     6384.98    108.21 o
   4   2   0    13546.20    12770.32    124.49 o
   5   2   0      394.91      578.87     23.13 o
   6   2   0    48738.06    42955.82    310.48 o
   7   2   0     5679.62     6078.35     77.99 o
   8   2   0       81.79      114.68     22.94 o
   9   2   0      389.38      418.88     30.13 o
  10   2   0     1069.32     1061.36     44.90 o
  11   2   0     1683.52     1661.11     61.04 o
  12   2   0    20129.26    20094.32    255.60 o
  13   2   0     4672.71     4611.98    143.69 o
  14   2   0     4619.41     4702.08    172.65 o
  15   2   0     2612.62     2382.58    137.05 o
  16   2   0      470.69      416.93    103.99 o
  17   2   0      519.94      689.84    169.11 o
  18   2   0     2121.65     2453.61    263.79 o
  19   2   0      722.86      718.22    194.77 o
  20   2   0      355.97      605.66    197.09 o
  21   2   0      188.48      371.25    196.90 o
  22   2   0      631.97      800.43    244.52 o
   1   3   0    10369.73    10118.91    163.95 o
   2   3   0    28776.93    27776.46    348.97 o
   3   3   0     5346.38     6134.03    128.78 o
   4   3   0      402.17      401.78     29.16 o
   5   3   0     4581.68     5005.80     92.96 o
   6   3   0     2501.38     2560.00     42.00 o
   7   3   0     7710.54     7201.28     82.48 o
   8   3   0       31.27       26.05     19.83 o
   9   3   0    34086.52    34336.08    280.17 o
  10   3   0     3528.91     3697.61     75.05 o
  11   3   0      908.82      892.41     48.98 o
  12   3   0      868.12      793.08     66.48 o
  13   3   0     9924.46     9706.63    236.13 o
  14   3   0     2384.80     2346.01    131.41 o
  15   3   0     8364.86     9413.48    301.23 o
  16   3   0      858.72     1063.25    173.58 o
  17   3   0      938.27     1310.70    199.24 o
  18   3   0      132.12      232.08    150.64 o
  19   3   0       38.85        0.00    129.84 o
  20   3   0     1372.36     1576.44    249.20 o
  21   3   0     1931.53     1678.14    266.70 o
   0   4   0    66007.27    73478.11    992.40 o
   1   4   0      819.12      872.23     42.96 o
   2   4   0     1750.01     1810.95     55.02 o
   3   4   0      885.23     1156.43     58.12 o
   4   4   0     1762.39     1963.72     74.65 o
   5   4   0     5771.76     5251.24     87.13 o
   6   4   0    79497.63    81616.93    656.56 o
   7   4   0    17260.93    17982.27    198.58 o
   8   4   0     7044.72     7424.87    107.16 o
   9   4   0        1.76       15.36     26.82 o
  10   4   0      161.98      145.78     24.49 o
  11   4   0     5297.48     5393.12    100.92 o
  12   4   0     4601.92     4701.73    119.58 o
  13   4   0     5953.95     5901.80    149.72 o
  14   4   0       19.94       51.51     62.59 o
  15   4   0       17.29        0.00     69.78 o
  16   4   0      575.48      433.46    108.46 o
  17   4   0      703.88      551.45    156.67 o
  18   4   0      842.78     1106.79    193.21 o
  19   4   0     2548.72     2963.54    284.01 o
  20   4   0       17.72      140.72    158.99 o
  21   4   0     2378.26     2265.04    291.59 o
   1   5   0     4531.78     5061.84     92.95 o
   2   5   0    21104.08    21768.47    235.50 o
   3   5   0    11429.51    15378.04    263.28 o
   4   5   0    29483.98    30101.11    364.90 o
   5   5   0     9772.34     9933.09    164.20 o
   6   5   0     5241.77     5397.80     98.59 o
   7   5   0     6343.21     5764.56    106.18 o
   8   5   0     4426.02     4130.44     93.52 o
   9   5   0        6.94      184.07     41.21 o
  10   5   0     5346.14     5509.76    111.42 o
  11   5   0     5063.89     5343.50    108.30 o
  12   5   0      188.89      169.49     45.29 o
  13   5   0        6.97       35.18     47.81 o
  14   5   0       29.51       26.63     59.48 o
  15   5   0     3324.84     3637.14    184.88 o
  16   5   0     1414.92     1422.11    139.76 o
  17   5   0       71.90       64.53    115.65 o
  18   5   0        2.89        0.00    128.28 o
  19   5   0      613.87      475.05    175.33 o
  20   5   0       63.19        0.00    141.31 o
   0   6   0     4781.32     6010.89    141.37 o
   1   6   0      372.44      150.64     33.43 o
   2   6   0     4354.78     4879.35     98.39 o
   3   6   0      569.03      757.69     43.93 o
   4   6   0     2131.30     2545.33     68.04 o
   5   6   0     1790.71     1994.32     81.65 o
   6   6   0    11842.96    13605.59    213.81 o
   7   6   0     4016.73     3860.95     87.69 o
   8   6   0     1834.78     1750.33     88.45 o
   9   6   0     1506.81     1361.11     70.37 o
  10   6   0     1239.36     1396.07     80.09 o
  11   6   0     1052.33      973.66     59.29 o
  12   6   0     6056.97     6062.09    150.89 o
  13   6   0     2114.61     2135.80    106.14 o
  14   6   0     2312.12     2608.77    134.33 o
  15   6   0     5979.13     6282.89    253.54 o
  16   6   0      955.75      863.62    157.45 o
  17   6   0     4929.40     5218.95    316.32 o
  18   6   0     4036.59     4534.56    320.58 o
  19   6   0      153.92       56.56    135.86 o
   1   7   0      854.05      953.25     56.57 o
   2   7   0     2956.53     3474.93    107.12 o
   4   7   0     8179.07     7907.21    149.95 o
   5   7   0    12770.99    12433.32    245.52 o
   6   7   0     4919.26     4981.83    187.63 o
   7   7   0       56.44       79.30     64.73 o
   8   7   0     3587.50     3531.54    203.75 o
   9   7   0      601.50      738.24    123.23 o
  10   7   0      999.91     1028.86     82.61 o
  11   7   0     1407.19     1293.24     71.73 o
  12   7   0     1238.15     1358.54    104.77 o
  13   7   0     1354.40     1333.08    118.38 o
  14   7   0        7.98        0.00     73.86 o
  15   7   0     1237.23     1100.98    134.32 o
  16   7   0        9.17       36.15     92.91 o
  17   7   0      424.24      596.53    151.03 o
  18   7   0      140.52      254.82    142.28 o
   0   8   0      307.85     2385.93    145.00 o
   1   8   0        0.46       22.94     52.67 o
   2   8   0      522.15      696.25     73.86 o
   3   8   0     7604.53     7353.99    182.61 o
   4   8   0     8884.95     8403.01    186.12 o
   5   8   0    10430.15    10503.00    281.25 o
   6   8   0     4695.95     5254.38    256.25 o
   7   8   0      166.30      351.23    117.98 o
   8   8   0       20.54       17.30     92.13 o
   9   8   0      469.63      419.27    125.76 o
  10   8   0       93.17       53.06     99.91 o
  11   8   0      579.70      569.52    211.29 o
  12   8   0      784.13      748.74     85.91 o
  13   8   0      169.42      100.30     76.00 o
  14   8   0      247.87      143.83     86.69 o
  15   8   0      329.76      367.75    105.74 o
  16   8   0       96.70      117.59    102.82 o
  17   8   0     3169.87     3570.12    260.88 o
   1   9   0      575.78      586.82    141.51 o
   2   9   0     2410.93     2885.44    218.31 o
   4   9   0      961.81     1013.11    118.38 o
   5   9   0     9956.46     9792.03    367.77 o
   6   9   0     1161.30     1317.52    169.89 o
   7   9   0     1384.84     1385.77    173.78 o
   8   9   0      162.74      105.74    105.35 o
   9   9   0      149.29      450.75    124.98 o
  10   9   0     3163.89     3292.97    379.86 o
  11   9   0     2750.24     2507.14    356.72 o
  12   9   0      597.74      584.68    244.72 o
  13   9   0       20.71      151.61    202.73 o
  14   9   0       14.85       12.25     79.50 o
  15   9   0       86.22       65.11     93.88 o
   0  10   0     4660.36     5192.95    429.86 o
   1  10   0     1646.81     1964.28    205.66 o
   2  10   0       31.43       48.40    110.01 o
   3  10   0     4885.31     5117.76    229.42 o
   4  10   0     2577.66     2322.45    216.56 o
   5  10   0      312.30      341.51    132.37 o
   6  10   0      124.75      382.71    134.50 o
   7  10   0       90.50       69.97    122.45 o
   8  10   0       15.47        0.00    113.32 o
   9  10   0     2166.44     2489.95    232.69 o
  10  10   0     4013.06     4316.83    453.94 o
  11  10   0      316.82      344.62    247.82 o
  12  10   0     1695.16     1553.72    343.48 o
  13  10   0       37.38      224.50    222.16 o
   1  11   0      163.34       42.18    126.92 o
   2  11   0      153.13      124.79    141.50 o
   3  11   0       16.36      521.30    152.58 o
   4  11   0      352.61      548.52    162.11 o
   5  11   0       14.52       55.98    124.98 o
   6  11   0     3483.14     4003.34    291.60 o
   7  11   0       75.11      149.66    130.81 o
   8  11   0        0.19      112.54    135.86 o
   9  11   0      136.09      474.65    250.35 o
  10  11   0      484.58      473.88    265.13 o
  11  11   0     2379.03     2526.30    412.11 o
   0  12   0      230.23      934.73    277.37 o
   1  12   0      827.19      783.14    186.99 o
   2  12   0     2412.86     2033.53    247.07 o
   3  12   0     3523.55     3259.73    284.99 o
   4  12   0      131.58       22.74    140.72 o
   5  12   0       17.63      205.84    154.13 o
   6  12   0     1045.19      922.91    201.38 o
   7  12   0      107.29       23.91    145.97 o
   2   0   1    18878.92    21015.80    189.32 o
   4   0   1    26194.21    26146.75    280.20 o
   6   0   1    15084.13    13684.34    187.61 o
   8   0   1    13525.70    12733.42    176.77 o
  10   0   1     5042.56     5066.70    117.45 o
  12   0   1    36919.69    36647.81    536.67 o
  14   0   1      919.63      773.05    161.34 o
  16   0   1     3024.26     3175.02    274.69 o
  18   0   1     5224.64     5919.86    391.77 o
  20   0   1     1305.32     1155.60    245.12 o
  22   0   1     1275.78     1251.42    272.91 o
   0   1   1    22606.72    22004.23    431.54 o
   1   1   1     7784.83     7749.46     93.61 o
   2   1   1     2287.20     2473.69     33.26 o
   3   1   1    77727.92    79822.58    431.87 o
   4   1   1    26752.66    25415.66    168.88 o
   5   1   1     9311.45     8873.14     80.02 o
   6   1   1     2430.70     3120.36     51.14 o
   7   1   1     1454.82     1360.26     38.69 o
   8   1   1     3047.36     3063.35     60.47 o
   9   1   1    21913.38    21468.02    191.49 o
  10   1   1     1158.52     1200.75     47.24 o
  11   1   1    16955.68    16569.22    176.16 o
  12   1   1      355.91      391.86     44.71 o
  13   1   1     4369.84     4610.16    129.10 o
  14   1   1       93.75       87.86     62.20 o
  15   1   1     1465.25     1619.25    142.87 o
  16   1   1     1317.38     1347.86    141.51 o
  17   1   1     2492.82     2425.30    181.37 o
  18   1   1      430.69      274.65    106.52 o
  19   1   1      440.04      476.80    128.29 o
  20   1   1      310.97      136.25    114.49 o
  21   1   1     1853.73     1577.06    196.33 o
  22   1   1      223.20       74.83    179.21 o
   1   2   1     4865.43     4633.30     74.53 o
   2   2   1    13767.85    13284.47    156.37 o
   3   2   1    11484.70    11071.87    125.65 o
   4   2   1     2262.72     2070.06     40.06 o
   5   2   1     3541.45     3506.54     46.09 o
   6   2   1     3553.45     3476.97     49.39 o
   7   2   1     9184.81     9239.52     91.06 o
   8   2   1      230.36      224.70     23.71 o
   9   2   1     4038.57     3931.49     75.06 o
  10   2   1     2339.53     2396.88     61.43 o
  11   2   1      738.53      752.25     45.49 o
  12   2   1    13974.22    13749.60    203.14 o
  13   2   1      514.54      511.79     69.59 o
  14   2   1      521.16      497.80     80.47 o
  15   2   1      682.91      805.31    114.29 o
  16   2   1       79.65       49.95     80.27 o
  17   2   1      374.73      489.82    114.49 o
  18   2   1     3620.78     4071.28    238.54 o
  19   2   1      970.47      948.76    213.04 o
  20   2   1        6.08      101.85    155.88 o
  21   2   1      510.01      635.80    219.06 o
  22   2   1      174.48      120.70    189.12 o
   0   3   1     1134.71     1094.71     64.15 o
   1   3   1    28698.76    27953.37    334.19 o
   2   3   1     3877.54     3855.79     64.96 o
   3   3   1    12877.84    11928.91    138.66 o
   4   3   1     1828.19     1788.07     51.52 o
   5   3   1    11047.34    10599.28    131.58 o
   6   3   1     1940.80     1850.62     53.85 o
   7   3   1      288.25      303.81     21.19 o
   8   3   1     1231.46     1148.28     36.74 o
   9   3   1    28353.71    28011.65    239.88 o
  10   3   1     6734.36     6341.76     99.57 o
  11   3   1       88.67       91.35     35.57 o
  12   3   1      278.94      350.84     58.12 o
  13   3   1      511.12      443.18     76.58 o
  14   3   1     1505.68     1338.17    110.02 o
  15   3   1     4301.61     4422.48    211.92 o
  16   3   1      609.51      527.54    152.20 o
  17   3   1     2377.48     2420.80    237.55 o
  18   3   1      976.82     1063.06    198.07 o
  19   3   1      672.09      760.40    192.04 o
  20   3   1      498.51      441.42    183.10 o
  21   3   1     1960.67     2352.28    295.08 o
   1   4   1    26378.09    28249.76    274.22 o
   2   4   1      738.82      819.54     38.88 o
   3   4   1     1468.66     1648.15     48.80 o
   4   4   1       75.13       55.20     23.52 o
   5   4   1     3534.08     3209.67     73.11 o
   6   4   1     1213.68     1342.28     53.07 o
   7   4   1     1299.21     1252.08     46.46 o
   8   4   1     4360.15     4191.44     69.81 o
   9   4   1     8139.36     8215.50    128.95 o
  10   4   1     1770.77     1746.26     47.04 o
  11   4   1     8720.53     8983.46    121.36 o
  12   4   1    14094.18    14467.99    229.39 o
  13   4   1      184.15      109.63     63.17 o
  14   4   1     2270.21     2414.79    131.22 o
  15   4   1     1525.13     1365.95    131.41 o
  16   4   1     1002.89     1004.75    129.26 o
  17   4   1      670.72      783.14    170.47 o
  18   4   1     1898.59     2123.11    236.57 o
  19   4   1     2518.91     2974.42    288.67 o
  20   4   1      174.92      175.13    162.69 o
  21   4   1      572.94      584.87    205.26 o
   0   5   1     4110.00     4198.05    105.20 o
   1   5   1      320.79      406.44     35.18 o
   2   5   1     1207.98     1267.44     49.76 o
   3   5   1    43727.16    41883.65    395.71 o
   4   5   1    13818.28    13958.77    173.41 o
   5   5   1     3213.82     3433.19     77.77 o
   6   5   1     9987.16     9976.62    139.10 o
   7   5   1     1075.05     1153.29     54.43 o
   8   5   1     2518.65     2653.09     69.60 o
   9   5   1     9740.86    10077.69    120.79 o
  10   5   1    10171.93    10465.68    154.83 o
  11   5   1     1605.21     1611.11     69.40 o
  12   5   1     1276.02     1258.25     75.81 o
  13   5   1       99.31       53.06     55.20 o
  14   5   1     1737.06     1925.23    132.96 o
  15   5   1     6007.25     6187.52    234.88 o
  16   5   1      507.78      684.78    114.29 o
  17   5   1      717.17      446.68    144.42 o
  18   5   1      532.61      460.86    161.52 o
  19   5   1      459.64      558.24    182.32 o
  20   5   1     1083.11      934.77    208.76 o
   1   6   1     3762.89     3661.96     85.75 o
   2   6   1     6170.39     5939.42    108.71 o
   3   6   1    13197.83    13174.43    174.16 o
   4   6   1     4282.42     4368.64     90.41 o
   5   6   1     3879.89     3743.75     85.55 o
   6   6   1     4562.97     4428.14     90.41 o
   7   6   1     9443.85     9326.22    146.85 o
   8   6   1     3066.41     2971.98     85.15 o
   9   6   1     1192.86     1212.18     67.65 o
  10   6   1      369.87      411.29     41.21 o
  11   6   1     1541.95     1496.01     75.62 o
  12   6   1     4273.30     4241.85    130.26 o
  13   6   1      409.88      398.27     71.14 o
  14   6   1     5874.50     5985.64    192.10 o
  15   6   1      875.71     1079.38    132.37 o
  16   6   1     2896.07     2735.77    231.72 o
  17   6   1      431.20      317.99    139.56 o
  18   6   1     7140.05     7093.46    386.93 o
  19   6   1     1590.40     1579.37    228.79 o
   0   7   1       70.39       91.16     60.06 o
   1   7   1      329.63      308.28     49.76 o
   2   7   1      192.49      179.41     46.07 o
   3   7   1    19668.91    19183.27    275.44 o
   4   7   1     2604.11     2387.11     85.73 o
   5   7   1     2447.01     2403.99     82.04 o
   6   7   1    10065.62     9789.67    256.55 o
   7   7   1     3116.54     3187.16     96.23 o
   8   7   1       92.54       53.06     42.76 o
   9   7   1     5773.94     5916.43    251.41 o
  10   7   1      176.34      122.07     59.09 o
  11   7   1     1435.00     1350.78     77.17 o
  12   7   1       20.00      100.68     63.75 o
  13   7   1     1389.31     1495.59    126.74 o
  14   7   1      806.85      961.20    121.68 o
  15   7   1     2977.80     3369.32    199.84 o
  16   7   1      211.61      322.66    129.26 o
  17   7   1      831.83      698.01    157.83 o
  18   7   1     1300.11     1453.78    213.04 o
   1   8   1      416.36      461.06     72.50 o
   2   8   1      511.21      490.60     71.34 o
   3   8   1      767.99      623.37     70.56 o
   4   8   1      440.20      456.39     60.64 o
   5   8   1     1169.51     1118.09     72.51 o
   6   8   1     1176.55     1181.66    150.84 o
   7   8   1      112.87       98.35     90.58 o
   8   8   1     4028.46     4642.46    238.35 o
   9   8   1     1875.06     1749.71    170.29 o
  10   8   1      483.62      587.40    205.45 o
  11   8   1     1740.43     1493.29    274.28 o
  12   8   1     6036.64     6132.59    198.90 o
  13   8   1     1113.23     1029.63    111.19 o
  14   8   1      227.35      256.18     89.41 o
  15   8   1     1362.26     1177.57    138.98 o
  16   8   1     2316.47     2529.80    188.75 o
  17   8   1      131.14      172.02    130.81 o
   0   9   1     3591.06     3685.46    340.61 o
   1   9   1      875.14      932.05    151.42 o
   2   9   1      140.55      141.70    110.40 o
   3   9   1    10435.82    10388.76    376.54 o
   4   9   1      167.92      392.24    119.73 o
   5   9   1      701.18      686.54    140.34 o
   6   9   1     3726.05     3587.08    237.18 o
   7   9   1     3848.16     3852.07    239.71 o
   8   9   1     1670.37     1702.83    186.22 o
   9   9   1     5105.60     4629.41    258.58 o
  10   9   1      127.53       93.69    177.85 o
  11   9   1      546.96      819.29    267.26 o
  12   9   1      598.27      941.36    264.35 o
  13   9   1      945.32     1433.15    316.84 o
  14   9   1      253.78      355.70     99.52 o
  15   9   1      801.12      849.42    132.18 o
   1  10   1     2726.95     3230.32    245.91 o
   2  10   1     2346.50     2302.80    214.61 o
   3  10   1      261.68      188.35    113.12 o
   4  10   1      525.37      404.69    141.50 o
   5  10   1     1289.78     1216.06    182.53 o
   6  10   1     5414.19     5609.56    302.53 o
   7  10   1     2144.13     2120.61    212.66 o
   8  10   1     1984.16     1910.65    210.13 o
   9  10   1      666.10      807.63    255.02 o
  10  10   1      298.67      304.00    230.52 o
  11  10   1       75.46      175.90    225.47 o
  12  10   1      768.74      204.87    222.76 o
  13  10   1      577.15      863.80    291.56 o
   0  11   1     7348.64     6298.98    480.86 o
   1  11   1     2337.05     2172.72    231.33 o
   2  11   1      856.24      720.95    169.50 o
   3  11   1     2380.04     2013.71    231.33 o
   4  11   1      490.03      360.56    149.47 o
   5  11   1      105.38      123.81    136.84 o
   6  11   1     2419.47     2167.48    232.30 o
   7  11   1      394.43      168.33    143.25 o
   8  11   1      658.37     1030.38    307.70 o
   9  11   1     3178.65     2901.40    412.71 o
  10  11   1     1005.47     1073.94    322.47 o
  11  11   1      213.58      330.24    256.57 o
   1  12   1     2648.18     2743.09    268.46 o
   2  12   1      136.86      214.39    147.14 o
   3  12   1       67.34      185.62    145.58 o
   4  12   1      463.69      208.17    153.94 o
   5  12   1     2217.56     2781.71    274.09 o
   6  12   1       29.53       69.20    144.03 o
   0   0   2   101419.89   105406.35   1945.40 o
   2   0   2    11071.23    11189.19    127.67 o
   4   0   2    70606.71    70797.50    593.55 o
   6   0   2     1706.70     1284.14     55.41 o
   8   0   2     2501.54     2473.09     83.80 o
  10   0   2    10173.60     9784.75    165.57 o
  12   0   2     6846.46     6740.49    193.50 o
  14   0   2    30158.36    28306.97    782.79 o
  16   0   2     4559.61     4916.58    329.94 o
  18   0   2     9851.65    10056.90    499.41 o
  20   0   2     8307.23     9146.99    516.66 o
  22   0   2      361.53      158.80    200.20 o
   1   1   2    67476.70    69494.84    521.52 o
   2   1   2      150.37      221.40     16.52 o
   3   1   2      852.40     1011.91     25.08 o
   4   1   2    14647.91    14109.27    127.69 o
   5   1   2     1920.81     1890.86     42.78 o
   6   1   2      293.60      264.74     23.13 o
   7   1   2    25560.67    24266.04    189.35 o
   8   1   2     3956.36     4010.08     68.45 o
   9   1   2    11598.27    11844.84    130.77 o
  10   1   2      813.56      862.48     44.71 o
  11   1   2     9726.86    10084.61    135.00 o
  12   1   2     1922.27     1938.35     71.93 o
  13   1   2     5226.03     4981.44    134.17 o
  14   1   2     1364.72     1261.96    102.25 o
  15   1   2        3.11       35.96     76.00 o
  16   1   2     2302.27     1997.03    161.54 o
  17   1   2     1936.53     2167.65    176.12 o
  18   1   2      557.80      516.84    122.07 o
  19   1   2       97.58       56.95    104.38 o
  20   1   2      626.52      703.05    151.61 o
  21   1   2     1546.63     1546.71    198.66 o
  22   1   2      683.84      438.70    146.17 o
   0   2   2     6287.03     5407.70    120.31 o
   1   2   2     1290.26     1233.65     42.58 o
   2   2   2    70289.19    72523.76    666.73 o
   3   2   2      961.87      821.17     29.36 o
   4   2   2      574.94      662.09     23.33 o
   5   2   2     9206.68     8542.95     78.44 o
   6   2   2     4424.01     4140.92     54.84 o
   7   2   2    19920.31    19764.50    151.57 o
   8   2   2      785.44      730.89     34.41 o
   9   2   2     2721.64     2598.43     66.49 o
  10   2   2      524.82      603.15     40.04 o
  11   2   2     2232.26     2272.40     72.51 o
  12   2   2     8929.39     9309.42    176.41 o
  13   2   2     4257.53     4333.80    140.38 o
  14   2   2    10141.34    10094.03    249.55 o
  15   2   2     1029.98     1091.45    128.29 o
  16   2   2     1104.75     1077.46    131.01 o
  17   2   2      611.62      527.73    117.60 o
  18   2   2     4043.45     4171.30    236.60 o
  19   2   2      358.00      199.04    120.12 o
  20   2   2     1482.02     1075.33    227.43 o
  21   2   2       53.48        0.00    153.36 o
  22   2   2      917.46      984.33    249.77 o
   1   3   2    11259.94    10931.21    148.19 o
   2   3   2    21303.82    21470.54    243.40 o
   3   3   2      246.74      451.34     29.93 o
   4   3   2     1045.31     1027.97     42.77 o
   5   3   2     2953.33     2949.29     70.78 o
   6   3   2     8307.82     8847.02    110.51 o
   7   3   2     3898.48     3858.07     55.42 o
   8   3   2     2379.02     2427.26     50.74 o
   9   3   2     2052.42     2194.44     50.93 o
  10   3   2      633.00      662.64     39.65 o
  11   3   2     6185.01     6044.10    118.04 o
  12   3   2     4265.56     4353.08    131.43 o
  13   3   2     4557.34     4868.14    147.77 o
  14   3   2     1064.26     1251.04     92.14 o
  15   3   2     2104.35     2151.75    158.82 o
  16   3   2     3886.61     3853.27    281.90 o
  17   3   2      648.45      638.52    162.69 o
  18   3   2     1519.52     1716.42    223.93 o
  19   3   2      590.11      506.74    178.63 o
  20   3   2     1206.99     1106.41    223.54 o
  21   3   2     1221.83      986.29    239.48 o
   0   4   2    18807.95    20152.48    347.79 o
   1   4   2     8835.98     8896.03    142.24 o
   2   4   2     7249.54     7441.15    105.25 o
   3   4   2    11817.98    11311.16    140.73 o
   4   4   2      634.69      694.72     38.29 o
   5   4   2     2171.87     2321.89     65.32 o
   6   4   2    13832.09    13601.18    177.71 o
   7   4   2    18576.09    18827.35    220.22 o
   8   4   2    12376.20    12536.07    135.23 o
   9   4   2     1057.03     1123.74     45.10 o
  10   4   2     3259.69     3243.09     62.21 o
  11   4   2      620.62      627.65     40.43 o
  12   4   2    16418.88    16090.04    302.59 o
  13   4   2     6178.41     6123.94    186.48 o
  14   4   2     3776.18     3663.16    157.86 o
  15   4   2     1051.04     1181.84    126.93 o
  16   4   2      500.31      228.20    132.17 o
  17   4   2      902.08     1044.20    184.27 o
  18   4   2      920.83      896.28    190.49 o
  19   4   2     1028.58      972.48    202.93 o
  20   4   2      925.08      782.56    205.85 o
  21   4   2      519.80      729.68    212.84 o
   1   5   2     3568.20     3811.24     78.36 o
   2   5   2     6193.51     6109.39    100.36 o
   3   5   2     9882.50     9972.58    136.97 o
   4   5   2     2043.91     2018.33     60.66 o
   5   5   2     4895.78     5090.10     99.95 o
   6   5   2     3671.23     3765.36     88.27 o
   7   5   2     6822.65     6541.14    115.91 o
   8   5   2     1969.60     2048.58     72.32 o
   9   5   2     7257.54     7628.69    105.21 o
  10   5   2     2943.88     2874.35     82.43 o
  11   5   2     3286.01     3417.00    113.34 o
  12   5   2     7645.78     7484.59    175.41 o
  13   5   2     1059.91     1135.38     87.67 o
  14   5   2      660.84      661.46     98.35 o
  15   5   2     2478.80     2430.93    160.77 o
  16   5   2     4718.26     4448.50    216.00 o
  17   5   2      617.61      739.60    168.13 o
  18   5   2     3654.15     3939.62    306.97 o
  19   5   2     3587.30     3893.90    311.43 o
  20   5   2      371.52       73.47    159.39 o
   0   6   2    13942.99    13575.48    219.91 o
   1   6   2     6229.08     6354.68    111.43 o
   2   6   2     7691.38     7815.35    133.43 o
   3   6   2    13045.06    12836.39    170.65 o
   4   6   2     6096.19     6031.21    108.71 o
   5   6   2     7646.07     8164.44    132.25 o
   6   6   2    27229.91    27195.26    302.49 o
   7   6   2     3978.14     3992.17     95.46 o
   8   6   2     1579.30     1533.36     71.15 o
   9   6   2     4764.87     4991.09    104.41 o
  10   6   2     6156.75     6359.82    108.70 o
  11   6   2      887.85      985.89     72.50 o
  12   6   2     1975.58     1944.51    104.58 o
  13   6   2     2654.44     2558.29    127.33 o
  14   6   2     1106.57     1349.00    108.66 o
  15   6   2     1294.86     1498.50    172.81 o
  16   6   2      275.00      329.07    126.73 o
  17   6   2     2523.02     2917.66    250.77 o
  18   6   2      228.41      417.90    164.63 o
  19   6   2      210.08       91.55    136.45 o
   1   7   2     1516.39     1561.16     80.09 o
   2   7   2      234.18      271.73     47.04 o
   3   7   2     2285.26     2288.31     89.04 o
   4   7   2     1060.82     1138.31     67.84 o
   5   7   2     2082.77     2116.99     82.81 o
   6   7   2       53.09       71.53     41.79 o
   7   7   2      124.60       80.47     43.34 o
   8   7   2     3990.10     3896.17    126.57 o
   9   7   2     1602.22     1487.85     91.36 o
  10   7   2     1919.57     1786.66    128.49 o
  11   7   2      777.33      868.67     69.59 o
  12   7   2     2862.32     2901.24    152.99 o
  13   7   2     1010.41      843.22    109.44 o
  14   7   2      882.55      944.48    123.43 o
  15   7   2     4398.53     4094.35    218.91 o
  16   7   2     3647.45     4051.00    271.39 o
  17   7   2      123.49      290.97    137.23 o
  18   7   2      674.36      587.60    173.19 o
   0   8   2    17093.94    16161.84    622.31 o
   1   8   2     1912.34     2060.77    115.66 o
   2   8   2     3668.78     3410.66    136.68 o
   3   8   2     2438.19     2498.24    115.86 o
   4   8   2    12399.30    11778.81    239.27 o
   5   8   2     8868.25     8812.09    199.93 o
   6   8   2     7849.20     7211.94    167.63 o
   7   8   2      121.58      108.26     43.73 o
   8   8   2      341.54      291.36     52.09 o
   9   8   2      176.32      173.18    106.13 o
  10   8   2     3176.04     3071.78    345.46 o
  11   8   2      198.51       22.94    168.52 o
  12   8   2     1527.55     1480.05    113.52 o
  13   8   2     1004.77      951.68    111.18 o
  14   8   2        4.96       14.19     80.27 o
  15   8   2     2064.37     2191.35    170.28 o
  16   8   2      897.74      707.73    131.79 o
  17   8   2     1568.33     1541.65    201.58 o
   1   9   2      519.00      672.93    137.62 o
   2   9   2      205.83      161.33    105.54 o
   3   9   2     6585.72     5976.69    286.81 o
   4   9   2     3729.35     3301.12    228.82 o
   5   9   2     3256.50     2906.57    214.24 o
   6   9   2     2104.12     1818.15    183.12 o
   7   9   2     1467.82     1446.42    172.03 o
   8   9   2      936.92      904.83    155.31 o
   9   9   2     5226.51     4852.25    434.93 o
  10   9   2     2845.69     2218.09    336.70 o
  11   9   2     1731.01     1643.73    306.55 o
  12   9   2      446.91      769.33    250.35 o
  13   9   2      427.12      405.46     97.77 o
  14   9   2       24.11      104.18     90.19 o
  15   9   2     3069.57     2963.00    193.62 o
   0  10   2     5784.26     5795.24    417.83 o
   1  10   2     2394.18     2514.30    222.97 o
   2  10   2     3120.73     3162.35    239.50 o
   3  10   2      543.55      654.27    154.33 o
   4  10   2     6304.93     6572.33    348.24 o
   5  10   2      752.41      929.70    160.75 o
   6  10   2     8494.54     7231.48    340.49 o
   7  10   2      329.37      556.29    145.39 o
   8  10   2      530.24      490.41    145.98 o
   9  10   2      616.06      265.52    207.01 o
  10  10   2     3524.92     4009.76    433.91 o
  11  10   2     2476.54     2513.50    386.06 o
  12  10   2     1866.10     1727.12    361.75 o
  13  10   2      272.44      593.22    249.57 o
   1  11   2      279.41      266.29    145.00 o
   2  11   2     4208.72     4885.55    309.31 o
   3  11   2      135.64      139.17    131.98 o
   4  11   2     2079.59     2294.96    232.49 o
   5  11   2     1018.89      932.05    182.91 o
   6  11   2      432.06      400.80    148.89 o
   7  11   2      464.26      335.49    154.92 o
   8  11   2     1103.39      803.18    284.96 o
   9  11   2     3110.07     3181.52    427.48 o
  10  11   2       64.06      247.04    241.99 o
   0  12   2     2445.30     1817.37    340.38 o
   1  12   2      765.54      683.43    185.24 o
   2  12   2     1574.69     1707.27    233.07 o
   3  12   2      126.97      125.17    152.97 o
   4  12   2      311.49      156.66    154.33 o
   5  12   2     2028.43     1899.56    243.57 o
   6  12   2      119.39        0.00    130.42 o
   2   0   3    81106.06    78278.42    706.94 o
   4   0   3    10024.89     9949.83    124.27 o
   6   0   3     8403.02     7933.53    122.22 o
   8   0   3    13972.63    12559.16    197.60 o
  10   0   3    37764.22    37086.02    444.33 o
  12   0   3    25228.59    25748.43    445.02 o
  14   0   3     7458.76     7997.32    377.46 o
  16   0   3     3781.83     3600.74    284.62 o
  18   0   3     3541.08     3616.55    312.02 o
  20   0   3      443.82      598.09    213.81 o
  22   0   3     8252.65     8914.52    554.75 o
   0   1   3     4366.01     3927.07     72.03 o
   1   1   3    53821.18    56784.93    402.54 o
   2   1   3     2189.10     2068.58     33.84 o
   3   1   3    14138.93    13864.45    108.43 o
   4   1   3    16680.47    15749.18    141.38 o
   5   1   3    28002.67    27041.03    211.08 o
   6   1   3     2019.61     2035.82     48.41 o
   7   1   3     7871.48     7460.25     91.05 o
   8   1   3      408.65      388.95     29.16 o
   9   1   3    13063.00    12821.50    130.59 o
  10   1   3      236.13      318.19     34.79 o
  11   1   3      225.67      181.74     34.40 o
  12   1   3      543.48      640.47     51.12 o
  13   1   3     6618.87     6487.08    151.68 o
  14   1   3     1659.30     1579.81    112.75 o
  15   1   3      764.34      674.10    112.55 o
  16   1   3      453.35      467.86    108.46 o
  17   1   3     5239.01     5142.61    249.84 o
  18   1   3     2675.04     2564.88    196.34 o
  19   1   3       15.86      187.57    114.29 o
  20   1   3     1180.60     1053.74    163.67 o
  21   1   3       82.75      170.27    134.12 o
  22   1   3        1.10       51.70    122.45 o
   1   2   3     6694.78     6989.82     79.23 o
   2   2   3    43355.78    41770.62    366.90 o
   3   2   3     9392.73     9264.53     93.26 o
   4   2   3     2388.06     2668.18     49.39 o
   5   2   3    23791.90    25058.21    171.83 o
   6   2   3     3178.22     3358.33     53.47 o
   7   2   3    11111.93    11691.99    106.26 o
   8   2   3     4841.79     4764.27     74.29 o
   9   2   3      771.98      778.89     39.07 o
  10   2   3    19447.69    19619.36    196.45 o
  11   2   3     3309.81     3300.30     85.35 o
  12   2   3    10175.74     9897.91    203.66 o
  13   2   3      624.38      727.36     74.25 o
  14   2   3     7480.28     7365.01    224.41 o
  15   2   3     1724.60     1694.50    146.18 o
  16   2   3     1747.47     1531.40    147.74 o
  17   2   3       31.78       66.67     89.41 o
  18   2   3     5770.51     5917.28    275.90 o
  19   2   3     1176.19     1123.33    159.98 o
  20   2   3     1460.72     1844.50    189.72 o
  21   2   3      197.00      323.63    192.82 o
  22   2   3     2283.05     2185.33    309.08 o
   0   3   3     2824.61     2688.01    100.54 o
   1   3   3    48934.20    47249.07    467.23 o
   2   3   3     2291.73     2323.53     66.30 o
   3   3   3     7474.59     6987.19     99.82 o
   4   3   3    11450.95    10960.83    139.38 o
   5   3   3    14515.47    15191.95    180.11 o
   6   3   3     5050.50     5155.49     96.85 o
   7   3   3     4754.89     4774.52     61.65 o
   8   3   3     1445.14     1550.50     41.02 o
   9   3   3      913.53      984.17     37.71 o
  10   3   3     5260.52     5126.97     86.53 o
  11   3   3    17365.80    17629.25    234.14 o
  12   3   3     1553.91     1491.95     85.73 o
  13   3   3     1706.83     1669.63     96.22 o
  14   3   3     5358.17     5092.09    158.66 o
  15   3   3     2363.62     2537.47    139.97 o
  16   3   3      155.55       49.18     87.47 o
  17   3   3      188.36      308.47    139.36 o
  18   3   3      672.20      699.75    175.91 o
  19   3   3      935.42     1291.84    219.26 o
  20   3   3      905.43     1233.71    232.09 o
  21   3   3      203.11      350.06    194.95 o
   1   4   3     7146.47     8368.89    139.10 o
   2   4   3     3847.82     3695.53     89.45 o
   3   4   3     6473.63     6034.71     95.70 o
   4   4   3      714.35      768.01     41.40 o
   5   4   3    14904.54    14474.30    180.46 o
   6   4   3      547.90      664.78     45.10 o
   7   4   3     5551.13     5180.08    107.15 o
   8   4   3     3306.20     3235.23     70.58 o
   9   4   3     5121.44     5112.30     91.59 o
  10   4   3     6853.98     6603.68     96.46 o
  11   4   3     3406.31     3526.92     72.52 o
  12   4   3     8231.87     7859.68    202.84 o
  13   4   3     2775.00     2730.99    131.81 o
  14   4   3     1438.24     1397.05    110.99 o
  15   4   3      784.00     1020.29    121.29 o
  16   4   3     2635.78     2820.32    242.41 o
  17   4   3     2896.44     3150.44    268.85 o
  18   4   3     1741.94     1369.45    213.63 o
  19   4   3      613.30      304.97    157.25 o
  20   4   3     1614.69     1517.17    241.23 o
  21   4   3      608.49      743.87    213.81 o
   0   5   3     7867.05     8084.36    209.31 o
   1   5   3     6556.64     6528.01    129.54 o
   2   5   3     2331.18     2407.83     80.49 o
   3   5   3      778.52      976.39     45.10 o
   4   5   3     2379.07     2434.63     69.41 o
   5   5   3    21424.50    20624.70    237.40 o
   6   5   3     1536.03     1335.30     58.71 o
   7   5   3     7519.17     7326.65    132.45 o
   8   5   3     8344.15     8678.46    141.79 o
   9   5   3     7287.26     7047.40    113.38 o
  10   5   3     5139.67     5137.31    102.86 o
  11   5   3     7096.59     7287.30    165.49 o
  12   5   3      428.37      473.11     65.31 o
  13   5   3     5313.00     5713.41    181.79 o
  14   5   3     3707.15     3985.83    184.30 o
  15   5   3     1916.06     2107.38    154.54 o
  16   5   3      881.30     1049.45    132.76 o
  17   5   3     1986.18     1877.99    219.66 o
  18   5   3     1141.37      920.00    186.60 o
  19   5   3      358.57      379.61    170.08 o
  20   5   3     2689.34     2025.58    268.46 o
   1   6   3     2205.15     2089.67     82.82 o
   2   6   3     3722.98     3663.09    106.55 o
   3   6   3     1585.80     1451.35     71.34 o
   4   6   3     4842.59     4282.88    111.42 o
   5   6   3    11241.80    11434.51    164.39 o
   6   6   3     1922.64     1874.58     69.98 o
   7   6   3     3643.48     3740.67     97.41 o
   8   6   3     5761.79     5776.50    126.00 o
   9   6   3     1720.97     1626.87     71.73 o
  10   6   3     2832.69     2815.38     89.04 o
  11   6   3     1586.17     1778.07     94.08 o
  12   6   3     2129.69     2039.58    108.86 o
  13   6   3     5070.70     5255.35    172.26 o
  14   6   3       47.05       76.19     76.78 o
  15   6   3     1551.54     1842.77    189.14 o
  16   6   3     1155.53     1405.96    185.24 o
  17   6   3      226.85      260.46    139.36 o
  18   6   3      415.48      431.90    165.41 o
  19   6   3      884.77     1134.19    211.29 o
   0   7   3     9265.11     9621.44    262.78 o
   1   7   3     8862.13     8712.81    176.41 o
   2   7   3     1895.16     1961.27     88.06 o
   3   7   3     3537.25     3475.84    109.85 o
   4   7   3      221.16      313.52     48.79 o
   5   7   3      701.99      654.67     57.54 o
   6   7   3      909.67      978.71     70.56 o
   7   7   3     4214.88     4254.58    132.99 o
   8   7   3     3915.80     3728.95    129.09 o
   9   7   3     3349.07     3141.28    190.13 o
  10   7   3       99.03       34.01     71.53 o
  11   7   3     3584.89     3400.62    121.31 o
  12   7   3      557.41      526.17     71.92 o
  13   7   3     2547.86     2645.93    166.79 o
  14   7   3     2819.73     2790.00    180.60 o
  15   7   3     1302.46      990.38    159.78 o
  16   7   3      415.93      507.12    143.84 o
  17   7   3     4123.91     4023.28    290.45 o
  18   7   3      710.23      675.45    177.27 o
   1   8   3      850.64      895.51     89.80 o
   2   8   3     9900.67     9737.73    231.84 o
   3   8   3      261.28      357.26     64.34 o
   4   8   3     5952.92     5554.31    162.17 o
   5   8   3     1127.03     1088.74     79.70 o
   6   8   3       93.03      148.89     52.29 o
   7   8   3     9416.48     8859.22    196.82 o
   8   8   3     1717.45     1806.46    171.84 o
   9   8   3      910.64     1016.60    234.23 o
  10   8   3     1540.42     1460.23    278.36 o
  11   8   3      250.49      203.90     70.36 o
  12   8   3      561.25      589.54     93.49 o
  13   8   3      937.19     1015.82    115.07 o
  14   8   3     1043.04     1081.14    129.07 o
  15   8   3      161.51      281.06    109.24 o
  16   8   3      155.28        0.00    116.23 o
  17   8   3      246.56      113.71    136.06 o
   0   9   3     5717.37     5435.67    390.23 o
   1   9   3     2011.76     2056.09    185.84 o
   2   9   3     1565.42     1789.53    179.81 o
   3   9   3      227.23      133.92    109.24 o
   4   9   3     3581.99     3283.40    224.74 o
   5   9   3     3958.68     3416.83    228.24 o
   6   9   3      568.10      691.59    141.12 o
   7   9   3     3674.38     3738.30    238.54 o
   8   9   3      816.79      537.84    129.46 o
   9   9   3      510.68      105.74    187.38 o
  10   9   3      132.90      310.99    194.56 o
  11   9   3     1245.60     1603.26    322.28 o
  12   9   3     1947.20     1920.55    138.40 o
  13   9   3     1033.91     1242.28    127.12 o
  14   9   3      821.36      924.46    125.18 o
  15   9   3     1859.65     1826.06    165.62 o
   1  10   3      108.86      184.65    116.43 o
   2  10   3     4437.23     3915.55    261.49 o
   3  10   3      426.69      418.87    132.56 o
   4  10   3     2355.14     2471.52    219.67 o
   5  10   3      519.26      246.47    128.29 o
   6  10   3      836.47      728.72    158.22 o
   7  10   3     1132.47     1099.22    174.75 o
   8  10   3     1935.32     1511.95    308.88 o
   9  10   3     1006.16     1294.56    298.76 o
  10  10   3      354.70      324.60    229.55 o
  11  10   3       82.81        0.00    196.70 o
  12  10   3     1714.56     2028.02    365.25 o
  13  10   3     2165.60     2309.73    401.22 o
   0  11   3    10525.87    10061.92    589.65 o
   1  11   3      106.75      268.23    132.56 o
   2  11   3     2903.18     3104.73    253.30 o
   3  11   3       27.86      165.02    127.12 o
   4  11   3     2590.55     2653.87    246.69 o
   5  11   3     2036.59     2025.34    225.69 o
   6  11   3     2905.53     2550.10    241.05 o
   7  11   3     1387.03     1586.55    338.03 o
   8  11   3      865.80     1623.05    342.69 o
   9  11   3     1044.55     1474.95    321.70 o
  10  11   3     2149.74     2641.94    409.38 o
   1  12   3      441.33      196.90    150.83 o
   2  12   3      658.31      952.24    197.68 o
   3  12   3       94.57       36.35    141.89 o
   4  12   3      630.76      636.38    177.85 o
   5  12   3       15.42        0.00    138.20 o
   6  12   3      223.98      151.80    244.91 o
   0   0   4    22784.86    24027.63    333.94 o
   2   0   4   104490.67   108010.18    964.90 o
   4   0   4    38357.06    39320.96    399.29 o
   6   0   4    30489.24    29481.20    300.83 o
   8   0   4      260.22      310.61     38.87 o
  10   0   4    28509.30    27421.12    358.77 o
  12   0   4     2772.08     2824.01    129.28 o
  14   0   4     3026.59     2677.21    235.43 o
  16   0   4     1355.73     1373.52    197.69 o
  18   0   4     4108.07     3869.98    328.75 o
  20   0   4     3778.98     4092.45    372.87 o
  22   0   4      166.25      416.34    221.78 o
   1   1   4     3927.31     3781.97     53.90 o
   2   1   4     4610.90     4094.45     68.69 o
   3   1   4     1353.63     1726.30     45.11 o
   4   1   4     1372.37     1231.05     37.33 o
   5   1   4    29087.12    28878.71    238.81 o
   6   1   4     8127.27     8225.42     87.95 o
   7   1   4     6148.67     6269.62     83.84 o
   8   1   4    12973.06    13248.55    137.81 o
   9   1   4     2478.19     2466.18     59.49 o
  10   1   4      533.52      506.74     39.46 o
  11   1   4    13587.94    13543.23    179.02 o
  12   1   4     2047.61     1893.84     72.12 o
  13   1   4    11642.17    12127.54    213.21 o
  14   1   4      307.35      425.29     92.72 o
  15   1   4     3662.91     3624.47    199.27 o
  16   1   4     3074.82     3007.64    187.41 o
  17   1   4     2987.67     2987.96    201.79 o
  18   1   4      111.31      190.68    106.32 o
  19   1   4     9261.78     9235.28    352.37 o
  20   1   4      759.73      669.82    149.86 o
  21   1   4     1237.53      812.90    166.78 o
  22   1   4       59.34      120.12    128.67 o
   0   2   4    32631.55    34092.84    337.21 o
   1   2   4     4344.30     4145.34     61.28 o
   2   2   4    20539.72    19664.97    165.48 o
   3   2   4      349.35      408.78     22.35 o
   4   2   4    28341.77    26284.77    214.95 o
   5   2   4    17184.80    16732.16    147.69 o
   6   2   4    22161.42    23898.19    192.57 o
   7   2   4    25627.24    25347.51    196.30 o
   8   2   4     9483.50     9524.48    109.73 o
   9   2   4     5170.16     5396.57     88.87 o
  10   2   4    18887.94    19640.61    198.19 o
  11   2   4     3652.84     3760.40     85.74 o
  12   2   4     2527.64     2474.79    110.23 o
  13   2   4     1205.65     1382.47     90.39 o
  14   2   4     4774.12     4611.70    173.04 o
  15   2   4     1860.77     1707.92    146.96 o
  16   2   4     9427.22     9414.10    315.44 o
  17   2   4     2658.44     2874.96    193.82 o
  18   2   4     1692.53     1528.07    164.84 o
  19   2   4      399.96      284.95    117.98 o
  20   2   4      384.37      609.55    143.45 o
  21   2   4      128.75       21.58    121.48 o
  22   2   4       35.71       43.73    183.29 o
   1   3   4    19268.47    20195.89    238.42 o
   2   3   4     3106.66     2956.75     76.62 o
   3   3   4     1331.83     1315.54     55.60 o
   4   3   4     7402.30     7481.32    124.91 o
   5   3   4     4645.02     4546.51     81.68 o
   6   3   4    10102.54    10164.70     94.76 o
   7   3   4    13881.69    13480.45    116.01 o
   8   3   4     7762.16     7525.50     84.03 o
   9   3   4      609.89      638.54     35.57 o
  10   3   4     1870.67     1839.79     53.85 o
  11   3   4     2559.37     2611.28     80.87 o
  12   3   4     2219.06     2278.56    102.64 o
  13   3   4     7427.74     7525.10    184.55 o
  14   3   4      385.61      380.00     78.53 o
  15   3   4     1454.36     1510.19    117.02 o
  16   3   4     2548.15     2679.77    180.21 o
  17   3   4     2289.18     2358.97    182.73 o
  18   3   4      238.33      217.11    111.57 o
  19   3   4     7411.25     6535.42    407.75 o
  20   3   4      644.60      387.97    177.85 o
  21   3   4     2099.90     2106.39    287.50 o
   0   4   4    15516.63    17292.36    319.96 o
   1   4   4     8340.01     8962.39    147.87 o
   2   4   4    21961.81    20895.66    258.80 o
   3   4   4     6728.30     6737.78    126.24 o
   4   4   4     6804.11     6515.26    125.27 o
   5   4   4      728.30      740.60     50.54 o
   6   4   4     5513.11     5687.19    123.10 o
   7   4   4     5651.38     5738.42    126.99 o
   8   4   4    13388.75    13207.48    153.34 o
   9   4   4      760.93      764.31     43.15 o
  10   4   4     7820.14     7288.53    103.27 o
  11   4   4     2711.51     2817.35     81.65 o
  12   4   4     8842.86     8581.33    215.69 o
  13   4   4     1859.34     1866.94    117.22 o
  14   4   4      456.33      573.21     87.86 o
  15   4   4     1329.95     1331.14    133.93 o
  16   4   4     4638.60     4358.50    298.05 o
  17   4   4     3108.22     2995.53    264.00 o
  18   4   4      237.92      227.03    149.28 o
  19   4   4      177.56      521.11    177.07 o
  20   4   4     1168.05     1395.65    242.59 o
  21   4   4     1804.94     1813.81    271.95 o
   1   5   4     9616.80     9999.91    168.88 o
   2   5   4    24126.95    23726.75    299.07 o
   3   5   4     6967.50     6656.97    134.21 o
   4   5   4     1466.32     1552.05     69.79 o
   5   5   4      310.99      277.96     42.96 o
   6   5   4     2023.28     2029.95     81.45 o
   7   5   4      213.24      223.92     45.48 o
   8   5   4     3175.71     3345.73    107.32 o
   9   5   4     1918.05     1914.03     65.12 o
  10   5   4      411.74      344.63     45.48 o
  11   5   4     5622.60     5589.45    146.42 o
  12   5   4     1828.58     1949.17    100.69 o
  13   5   4     8826.37     9171.42    234.15 o
  14   5   4      471.48      364.65     88.44 o
  15   5   4      382.39      419.85    100.30 o
  16   5   4     4352.76     4580.42    296.09 o
  17   5   4     1412.69     1040.15    190.88 o
  18   5   4     2405.61     2746.18    267.29 o
  19   5   4      768.65      510.63    179.60 o
  20   5   4      791.81      963.13    221.20 o
   0   6   4     7438.29     8641.57    236.50 o
   1   6   4     2724.42     2983.88     98.57 o
   2   6   4     8138.46     7909.11    157.55 o
   3   6   4     5888.56     6030.94    140.40 o
   4   6   4      334.79      284.76     45.68 o
   5   6   4     2076.48     1894.24     81.45 o
   6   6   4     7780.56     8091.16    163.95 o
   7   6   4     7615.10     7604.49    160.64 o
   8   6   4     5533.18     5747.81    143.31 o
   9   6   4     5360.64     5345.94    142.52 o
  10   6   4     3204.20     3140.11    113.15 o
  11   6   4     4040.36     4076.76    138.62 o
  12   6   4     2985.48     2965.05    131.42 o
  13   6   4      181.24      283.98     72.89 o
  14   6   4     6073.67     6321.28    227.68 o
  15   6   4     2246.35     2485.50    216.16 o
  16   6   4      187.43      449.77    144.61 o
  17   6   4     1938.32     2305.05    237.35 o
  18   6   4       67.98      106.90    131.59 o
  19   6   4      585.09      712.58    188.74 o
   1   7   4     9426.42     9192.98    183.42 o
   2   7   4     4813.04     4519.73    127.55 o
   3   7   4      942.56     1268.15     75.61 o
   4   7   4     2521.95     2515.20     96.23 o
   5   7   4      977.26     1141.22     73.28 o
   6   7   4      279.40      215.75     53.84 o
   7   7   4     6119.93     5587.87    157.11 o
   8   7   4      363.08      220.61     56.17 o
   9   7   4      824.01      945.27    221.01 o
  10   7   4     1317.24     1308.99    120.71 o
  11   7   4      913.75      939.24     79.31 o
  12   7   4      863.64      858.57     83.78 o
  13   7   4      864.66     1006.88    119.15 o
  14   7   4      573.99      549.69    114.29 o
  15   7   4     4250.76     4440.95    274.70 o
  16   7   4     1649.75     1402.68    184.08 o
  17   7   4     1984.71     2400.11    241.43 o
  18   7   4      191.34      204.67    157.44 o
   0   8   4     3477.34     3724.20    304.06 o
   1   8   4     6642.22     6568.12    273.79 o
   2   8   4     2324.13     2308.49    121.30 o
   3   8   4     1709.55     2020.30    113.72 o
   4   8   4     8118.08     8080.10    201.08 o
   5   8   4     1947.78     1900.97    101.86 o
   6   8   4     1970.30     2183.62    178.26 o
   7   8   4     1208.31     1208.09    150.84 o
   8   8   4     4042.61     3695.46    219.11 o
   9   8   4      277.04      381.36    195.34 o
  10   8   4     2233.08     2398.82    315.31 o
  11   8   4     3342.36     3190.18    154.36 o
  12   8   4      337.51      370.47     87.86 o
  13   8   4      126.96      214.39     89.80 o
  14   8   4     5469.74     5543.97    241.28 o
  15   8   4     1668.60     1778.23    191.08 o
  16   8   4      104.12       50.92    124.98 o
  17   8   4      782.53      878.00    176.49 o
   1   9   4     2011.81     2011.57    188.17 o
   2   9   4      862.73      868.29    145.78 o
   3   9   4      343.85      400.02    124.01 o
   4   9   4      303.71      311.38    118.57 o
   5   9   4      897.65     1002.61    154.34 o
   6   9   4     3064.84     3025.30    221.23 o
   7   9   4     4460.20     3848.50    243.41 o
   8   9   4      471.95      572.43    222.56 o
   9   9   4     2417.96     2635.02    346.22 o
  10   9   4     1994.97     1854.67    317.05 o
  11   9   4       80.16      188.54    209.53 o
  12   9   4      780.34      743.30    106.13 o
  13   9   4       32.04       77.16     87.47 o
  14   9   4       90.74       91.74     97.77 o
  15   9   4     1789.13     1758.41    166.01 o
   0  10   4     2704.30     2640.90    316.29 o
   1  10   4     1995.55     2017.19    204.30 o
   2  10   4     2565.18     2387.97    217.34 o
   3  10   4     3000.15     2337.87    211.31 o
   4  10   4     1163.48     1118.66    172.42 o
   5  10   4     1011.15     1065.01    171.44 o
   6  10   4      679.43      807.63    162.50 o
   7  10   4     1061.76     1617.05    195.16 o
   8  10   4     3349.64     3168.96    381.81 o
   9  10   4     1104.96     1282.71    295.85 o
  10  10   4      649.12      566.41    251.91 o
  11  10   4     1849.40     1613.41    335.90 o
  12  10   4      105.45       44.12    223.14 o
  13  10   4      261.72      599.64    290.00 o
   1  11   4      858.25      859.93    177.66 o
   2  11   4     3002.86     2763.57    245.14 o
   3  11   4      222.93       58.70    130.62 o
   4  11   4      836.04      565.83    161.53 o
   5  11   4      153.05       88.44    123.43 o
   6  11   4       36.75        0.00    120.12 o
   7  11   4      208.92       18.08    200.20 o
   8  11   4     1562.40     1272.44    325.59 o
   9  11   4     1438.02      627.27    268.83 o
  10  11   4     1355.42     1218.97    340.56 o
   0  12   4      349.15      387.97    233.64 o
   1  12   4     1407.78     1563.03    227.04 o
   2  12   4     1803.20     1730.81    233.46 o
   3  12   4     2799.86     2536.66    263.02 o
   4  12   4      720.79      813.46    195.15 o
   5  12   4     2491.55     2391.60    257.57 o
   6  12   4      232.24      319.16    259.29 o
   2   0   5    43980.67    42584.15    415.33 o
   4   0   5    46630.12    47912.42    477.69 o
   6   0   5     1637.63     1502.23     58.52 o
   8   0   5    14299.28    14339.41    197.40 o
  10   0   5      903.54      847.32     65.31 o
  12   0   5     2804.58     2554.95    126.95 o
  14   0   5     4912.11     5292.68    309.15 o
  16   0   5     4167.55     3880.00    302.71 o
  18   0   5      689.23      596.93    179.80 o
  20   0   5     1938.78     1956.13    286.72 o
  22   0   5     1811.90     1848.02    315.49 o
   0   1   5     1705.09     1346.59     51.72 o
   1   1   5    63235.97    63110.49    444.06 o
   2   1   5     7802.03     7714.11     92.88 o
   3   1   5     2178.47     2604.88     55.42 o
   4   1   5    16486.18    16256.52    155.74 o
   5   1   5    44809.58    42025.29    311.91 o
   6   1   5    11974.58    12224.30    120.12 o
   7   1   5    13449.94    13236.29    131.99 o
   8   1   5     3073.68     3016.63     59.69 o
   9   1   5      823.20      846.16     39.85 o
  10   1   5     1360.50     1138.75     50.93 o
  11   1   5    13320.40    12524.68    161.11 o
  12   1   5      437.74      475.44     48.59 o
  13   1   5     2667.09     2813.25    135.70 o
  14   1   5      894.82      769.94    109.05 o
  15   1   5     2464.30     2078.52    159.99 o
  16   1   5     1503.73     1552.56    153.95 o
  17   1   5    15048.79    15752.78    430.70 o
  18   1   5      163.58       60.45     98.74 o
  19   1   5     1777.40     1877.78    187.00 o
  20   1   5      212.66      104.77    112.35 o
  21   1   5     1025.00     1228.67    180.77 o
  22   1   5      208.19      155.69    138.20 o
   1   2   5     1765.40     1909.34     36.75 o
   2   2   5     1070.02     1173.83     37.91 o
   3   2   5    15619.94    15764.22    135.43 o
   4   2   5    45146.23    45261.25    321.31 o
   5   2   5     6425.41     6548.15     84.23 o
   6   2   5     7178.56     7949.67     90.27 o
   7   2   5      313.85      339.57     26.05 o
   8   2   5    17454.11    16631.58    170.76 o
   9   2   5      128.08      152.58     26.63 o
  10   2   5     3486.99     3239.94     74.85 o
  11   2   5     3475.57     3320.74     85.93 o
  12   2   5       52.61      100.68     44.51 o
  13   2   5      330.53      445.12     68.61 o
  14   2   5     7517.33     7421.18    216.25 o
  15   2   5     8323.80     7644.03    274.01 o
  16   2   5     3532.96     3320.32    198.69 o
  17   2   5       70.07      182.51    101.27 o
  18   2   5      209.47      233.25    108.65 o
  19   2   5     1328.38     1312.28    165.61 o
  20   2   5     1345.20     1255.71    177.08 o
  21   2   5       60.96      107.29    129.45 o
   0   3   5    14285.84    13528.04    258.87 o
   1   3   5      242.44       98.55     24.69 o
   2   3   5    11752.62    12089.62    129.28 o
   3   3   5     6756.09     6649.61    106.81 o
   4   3   5     6706.80     6392.59     98.43 o
   5   3   5     6784.11     6354.52     72.75 o
   6   3   5    24287.64    25459.89    190.79 o
   7   3   5    13617.61    12877.50    114.25 o
   8   3   5      586.51      629.60     29.16 o
   9   3   5     4317.22     4562.39     68.64 o
  10   3   5     1594.96     1761.99     54.04 o
  11   3   5    12756.93    12864.92    179.38 o
  12   3   5      115.30       67.45     43.93 o
  13   3   5     9324.21     9415.13    208.30 o
  14   3   5      645.37      811.91     92.52 o
  15   3   5     1030.84     1235.29    134.51 o
  16   3   5      768.41      903.08    130.82 o
  17   3   5     3020.50     2862.37    193.24 o
  18   3   5        2.23        6.03    122.06 o
  19   3   5       35.61       18.08    145.58 o
  20   3   5     1725.33     2204.14    283.80 o
  21   3   5       11.74       29.54    168.32 o
   1   4   5     9662.10    10111.63    162.29 o
   2   4   5    19661.84    20213.73    256.96 o
   3   4   5     5026.35     5011.33    110.08 o
   4   4   5     2282.96     2189.91     76.21 o
   5   4   5     1320.38     1176.48     60.65 o
   6   4   5     1249.21     1534.14     73.67 o
   7   4   5    12862.96    12689.95    201.99 o
   8   4   5     5292.95     5509.93     98.20 o
   9   4   5     5383.34     5472.88     97.42 o
  10   4   5     4340.99     4184.00     76.22 o
  11   4   5     3499.57     3536.07    104.21 o
  12   4   5     3930.93     3709.74    127.35 o
  13   4   5     4025.03     4133.36    162.73 o
  14   4   5      643.15      613.84     90.00 o
  15   4   5     6663.65     6613.26    256.67 o
  16   4   5     3238.62     3727.51    283.83 o
  17   4   5     2293.76     2374.51    241.05 o
  18   4   5      707.21      455.62    172.22 o
  19   4   5     2875.66     2345.98    270.99 o
  20   4   5      574.36     1102.49    226.83 o
  21   4   5      810.48      677.60    209.73 o
   0   5   5     8758.46     8086.79    215.35 o
   1   5   5     1637.45     1584.95     73.87 o
   2   5   5     9571.74     9944.66    171.20 o
   3   5   5     3674.72     3736.89    102.86 o
   4   5   5     1114.19     1158.56     64.34 o
   5   5   5     7483.62     7373.04    148.01 o
   6   5   5    17963.95    17720.24    257.74 o
   7   5   5     7324.17     6971.49    151.11 o
   8   5   5      447.93      580.41     58.31 o
   9   5   5    19430.35    18553.60    214.50 o
  10   5   5     5948.81     5904.09    130.48 o
  11   5   5     3168.16     3298.75    119.37 o
  12   5   5      389.36      435.98     72.70 o
  13   5   5     2107.08     2300.46    127.13 o
  14   5   5     2035.58     2136.76    147.35 o
  15   5   5      696.23      653.11    110.79 o
  16   5   5      175.11      174.74    127.12 o
  17   5   5      271.04      412.46    153.75 o
  18   5   5       12.83       75.61    137.42 o
  19   5   5      541.61      582.15    188.54 o
  20   5   5      509.55       88.05    163.66 o
   1   6   5     1039.10     1200.92     69.78 o
   2   6   5      544.31      505.97     54.04 o
   3   6   5      490.58      436.57     52.68 o
   4   6   5      370.08      339.18     48.40 o
   5   6   5      490.07      540.95     56.56 o
   6   6   5     3096.60     3062.81    104.79 o
   7   6   5      936.96      972.30     69.78 o
   8   6   5     6028.14     5831.02    146.62 o
   9   6   5     7517.09     7317.83    204.97 o
  10   6   5     6220.10     6403.94    165.67 o
  11   6   5      950.25     1091.84     84.94 o
  12   6   5     2087.24     1961.43    112.75 o
  13   6   5     2630.75     2796.62    156.88 o
  14   6   5     3681.37     3607.06    180.22 o
  15   6   5     6294.83     6460.29    332.48 o
  16   6   5     2993.71     2877.50    247.08 o
  17   6   5       33.59        0.00    125.76 o
  18   6   5     2861.11     3013.72    279.74 o
  19   6   5     1097.60      790.73    199.82 o
   0   7   5    32556.23    32478.91    581.41 o
   1   7   5    13218.10    12739.43    224.52 o
   2   7   5     4419.02     4002.59    122.49 o
   3   7   5    19727.38    19183.39    288.08 o
   4   7   5      637.89      581.38     62.01 o
   5   7   5      172.75      168.52     52.87 o
   6   7   5     3790.19     4066.86    138.04 o
   7   7   5     5993.57     6084.81    168.58 o
   8   7   5       91.43       62.98     81.64 o
   9   7   5     2128.83     1824.78    270.40 o
  10   7   5      190.20      147.72     76.78 o
  11   7   5     1947.46     1961.79    104.78 o
  12   7   5     1558.90     1678.14    106.52 o
  13   7   5     1285.99     1004.38    124.79 o
  14   7   5     1056.90      891.81    149.28 o
  15   7   5      818.77      694.12    150.45 o
  16   7   5      119.64      224.50    137.61 o
  17   7   5      231.41      319.35    150.25 o
  18   7   5      145.65      126.73    151.22 o
   1   8   5      284.86      439.48    109.82 o
   2   8   5     7705.47     7245.10    282.95 o
   3   8   5      618.18      671.77    120.90 o
   4   8   5       95.71      104.96     88.44 o
   5   8   5      131.39      161.52     96.41 o
   6   8   5     7993.58     7747.70    303.56 o
   7   8   5     4986.75     4367.82    230.59 o
   8   8   5     1350.62     1452.25    256.20 o
   9   8   5     3579.82     4138.58    386.87 o
  10   8   5     3674.01     2967.46    349.16 o
  11   8   5      602.96      680.70     96.22 o
  12   8   5     1739.37     1675.42    135.49 o
  13   8   5      236.99      223.53     94.66 o
  14   8   5     1724.41     1676.38    154.93 o
  15   8   5      755.96      690.04    144.42 o
  16   8   5     1299.15     1159.09    183.30 o
  17   8   5      770.42      883.63    182.91 o
   0   9   5     6792.12     5846.49    398.04 o
   1   9   5     4709.38     4932.34    256.25 o
   2   9   5     2543.91     2507.16    203.15 o
   3   9   5     5686.78     4999.69    260.93 o
   4   9   5      420.47      504.21    132.56 o
   5   9   5      602.50      797.33    144.42 o
   6   9   5     4947.08     4650.04    259.17 o
   7   9   5     4643.38     4429.27    257.41 o
   8   9   5     1242.93      874.72    239.48 o
   9   9   5     2786.67     3172.77    374.99 o
  10   9   5      784.08      664.57    245.69 o
  11   9   5     1376.92     1609.29    313.54 o
  12   9   5     1278.72     1406.74    131.01 o
  13   9   5     2641.52     2390.47    167.96 o
  14   9   5     1059.46     1420.91    150.64 o
  15   9   5      165.22      119.54    127.51 o
   1  10   5     3117.95     2756.04    227.26 o
   2  10   5     3345.83     3271.44    241.84 o
   3  10   5      546.69      769.92    150.64 o
   4  10   5      368.96      432.09    134.51 o
   5  10   5     1663.88     1923.26    204.69 o
   6  10   5      131.34      211.09    121.68 o
   7  10   5      369.47      405.27    222.17 o
   8  10   5      795.39     1038.75    278.93 o
   9  10   5      343.33      207.78    200.01 o
  10  10   5      969.12      557.87    242.39 o
  11  10   5      858.28      934.57    283.60 o
  12  10   5      989.47     1501.57    139.37 o
  13  10   5     1032.37     1189.98    137.04 o
   0  11   5      313.75       52.87    182.90 o
   1  11   5      316.84      178.43    134.31 o
   2  11   5      144.99      237.13    137.61 o
   3  11   5     2301.27     2139.47    223.16 o
   4  11   5      517.83      690.81    164.44 o
   5  11   5      568.12      694.89    170.08 o
   6  11   5     1776.80     1515.82    334.73 o
   7  11   5     2276.84     2188.45    364.87 o
   8  11   5     1080.20     1041.87    314.31 o
   9  11   5      752.78     1018.14    293.12 o
  10  11   5      426.13      550.66    277.76 o
   1  12   5     2879.94     2796.38    269.04 o
   2  12   5      714.89      923.28    200.21 o
   3  12   5       36.21      157.44    145.58 o
   4  12   5      443.14      320.52    164.83 o
   5  12   5     2439.91     2349.80    394.81 o
   6  12   5      645.80      694.11    291.76 o
   0   0   6    27902.34    27162.37    393.32 o
   2   0   6     3809.81     3449.57     76.45 o
   4   0   6    22000.34    22141.76    260.64 o
   6   0   6    20007.65    18765.44    247.50 o
   8   0   6    13670.89    12833.17    186.28 o
  10   0   6     8220.61     8420.57    157.36 o
  12   0   6     7182.95     7151.45    220.34 o
  14   0   6     3251.26     2891.09    246.90 o
  16   0   6     1029.38      974.82    189.72 o
  18   0   6     1512.35     1644.11    242.98 o
  20   0   6     1336.86     1525.90    267.86 o
  22   0   6       77.73       30.90    181.74 o
   1   1   6     4147.07     4063.39     59.92 o
   2   1   6    18297.55    17087.92    152.74 o
   3   1   6     3810.02     4126.17     67.69 o
   4   1   6      876.64      783.22     32.46 o
   5   1   6    28925.90    31174.32    243.18 o
   6   1   6     8213.17     8178.10     98.45 o
   7   1   6    22613.43    22419.11    191.56 o
   8   1   6    19272.24    19827.11    173.34 o
   9   1   6    16175.35    16554.61    159.24 o
  10   1   6      599.35      681.49     44.32 o
  11   1   6      203.77      221.39     37.51 o
  12   1   6      490.47      480.11     53.06 o
  13   1   6     5148.02     5149.93    176.75 o
  14   1   6     2093.11     2118.33    151.05 o
  15   1   6     1613.98     1471.13    142.29 o
  16   1   6     3362.92     3198.40    196.16 o
  17   1   6     1256.87     1502.58    159.98 o
  18   1   6      646.55      796.94    137.03 o
  19   1   6     2465.77     2608.18    211.89 o
  20   1   6     1029.56     1004.55    162.70 o
  21   1   6     2058.81     2004.53    216.16 o
  22   1   6      792.46      716.66    170.66 o
   0   2   6    63121.30    62983.65    694.19 o
   1   2   6    14944.91    13768.06    121.99 o
   2   2   6    12221.08    11209.67     98.75 o
   3   2   6    10496.06    10199.54     89.75 o
   4   2   6     8867.42     9711.42     89.72 o
   5   2   6    13136.21    13801.67    120.52 o
   6   2   6    12246.69    11961.24    116.40 o
   7   2   6     1441.39     1417.56     47.82 o
   8   2   6    21706.87    20793.04    199.85 o
   9   2   6     1573.11     1562.37     54.04 o
  10   2   6      735.63      756.73     47.43 o
  11   2   6      543.31      557.47     46.65 o
  12   2   6     1806.43     1704.84     85.73 o
  13   2   6      792.68      913.58     82.03 o
  14   2   6     5360.21     5058.86    185.30 o
  15   2   6     2205.83     2135.24    161.15 o
  16   2   6      952.64      861.49    129.07 o
  17   2   6     1420.89     1128.01    146.57 o
  18   2   6      975.93      959.65    148.89 o
  19   2   6       35.66       36.93    103.02 o
  20   2   6     1638.63     1416.68    183.69 o
  21   2   6      994.14      993.86    177.08 o
   1   3   6    23824.84    24478.65    224.47 o
   2   3   6    12041.64    12747.17    130.05 o
   3   3   6     1203.88     1431.17     42.38 o
   4   3   6     2355.23     2447.42     50.94 o
   5   3   6     9038.27     9257.20    108.57 o
   6   3   6     2058.71     2138.52     49.38 o
   7   3   6     6463.67     6555.57     79.16 o
   8   3   6     4545.26     4268.56     65.34 o
   9   3   6     5398.46     5334.58     74.28 o
  10   3   6     4987.03     5081.08     86.53 o
  11   3   6     1275.57     1345.16     74.26 o
  12   3   6    10492.13    10108.46    209.88 o
  13   3   6     2955.32     2822.99    122.28 o
  14   3   6      959.92     1143.93    101.66 o
  15   3   6     6009.34     6283.31    250.83 o
  16   3   6      859.77      820.28    127.71 o
  17   3   6     1200.47     1239.96    150.26 o
  18   3   6      532.05      325.97    165.61 o
  19   3   6     1958.62     1299.68    228.60 o
  20   3   6      296.17      468.05    189.51 o
  21   3   6     1283.64     1251.03    249.58 o
   0   4   6    20067.03    19921.89    364.12 o
   1   4   6     3357.09     3383.52     93.92 o
   2   4   6    18043.81    17959.83    240.53 o
   3   4   6    19773.32    20756.63    268.22 o
   4   4   6     1941.13     2114.00     77.76 o
   5   4   6    11833.90    11236.45    182.73 o
   6   4   6     3052.57     2989.28     85.35 o
   7   4   6     3094.75     3088.59     76.21 o
   8   4   6     2246.69     2179.68     58.52 o
   9   4   6     5294.85     5257.74    107.34 o
  10   4   6      397.92      407.41     31.68 o
  11   4   6     2885.52     2849.84     96.62 o
  12   4   6     4006.88     4160.81    135.71 o
  13   4   6     2023.90     2088.38    123.83 o
  14   4   6       42.26      132.37     84.94 o
  15   4   6      948.20     1063.84    126.35 o
  16   4   6      736.15      709.48    169.89 o
  17   4   6     5986.78     5585.82    355.23 o
  18   4   6      960.19     1176.77    208.18 o
  19   4   6      407.10      495.65    183.49 o
  20   4   6     1450.30     1735.64    260.67 o
  21   4   6     1435.44     1292.45    251.72 o
   1   5   6     4555.03     4599.64    116.09 o
   2   5   6     7162.17     7061.79    144.13 o
   3   5   6     9364.52     9446.23    170.22 o
   4   5   6     1781.33     1834.75     77.57 o
   5   5   6     3876.92     3883.25    110.05 o
   6   5   6     5859.46     5760.42    135.35 o
   7   5   6     2141.67     2033.64     87.48 o
   8   5   6     6867.93     6915.97    154.41 o
   9   5   6     6858.73     6968.50    138.65 o
  10   5   6     1448.98     1425.06     72.12 o
  11   5   6      634.85      671.38     75.61 o
  12   5   6     6588.99     6957.43    198.53 o
  13   5   6     3590.63     3628.49    157.86 o
  14   5   6     2723.44     3002.70    174.38 o
  15   5   6     4243.62     4343.82    213.47 o
  16   5   6      296.87      310.80    140.14 o
  17   5   6      291.45      437.34    156.27 o
  18   5   6     1710.86     1706.71    230.35 o
  19   5   6      215.89      177.46    161.91 o
  20   5   6      302.13      265.90    176.10 o
   0   6   6    19438.76    19045.96    389.18 o
   1   6   6     2804.44     2759.13     99.35 o
   2   6   6     6712.12     6295.80    144.50 o
   3   6   6    10177.43     9622.62    183.25 o
   4   6   6     7061.77     6432.95    147.61 o
   5   6   6     2847.23     2941.25    103.62 o
   6   6   6     3335.64     3408.53    114.32 o
   7   6   6     4672.71     4164.40    124.24 o
   8   6   6     4601.65     4331.73    130.07 o
   9   6   6     3061.22     3119.10    209.18 o
  10   6   6     2753.17     2652.83    116.84 o
  11   6   6     2989.50     2849.39    128.70 o
  12   6   6     1065.09     1299.24     99.72 o
  13   6   6      252.65      235.58     83.19 o
  14   6   6     1566.66     1636.73    136.26 o
  15   6   6      877.36      799.87    117.60 o
  16   6   6     1660.73     1681.44    206.24 o
  17   6   6     1554.66     2122.48    238.31 o
  18   6   6     1356.38     1553.50    221.60 o
  19   6   6      317.55      198.65    164.83 o
   1   7   6     1759.55     1896.51     92.14 o
   2   7   6     2412.95     2362.97    100.31 o
   3   7   6      208.43      290.20     54.81 o
   4   7   6     3874.29     3753.32    121.90 o
   5   7   6     5924.84     5624.82    164.50 o
   6   7   6     4055.21     4121.36    143.87 o
   7   7   6     5677.74     5662.92    168.97 o
   8   7   6     2666.21     2865.10    300.16 o
   9   7   6     5661.51     4883.68    382.26 o
  10   7   6     1762.13     1659.70     97.19 o
  11   7   6     3227.48     3160.64    133.75 o
  12   7   6     4683.99     4369.21    162.73 o
  13   7   6     2352.17     2405.62    166.98 o
  14   7   6     1488.08     1470.13    174.95 o
  15   7   6     2221.02     2144.52    211.50 o
  16   7   6      259.86      266.29    136.84 o
  17   7   6       10.73        0.78    130.62 o
  18   7   6     2146.03     2211.56    253.09 o
   0   8   6    27907.10    27142.59    837.91 o
   1   8   6     4336.39     4398.27    228.45 o
   2   8   6     2343.52     2327.54    178.07 o
   3   8   6     7530.24     6832.29    276.92 o
   4   8   6     7500.14     7514.80    292.67 o
   5   8   6     4390.69     4283.13    231.75 o
   6   8   6     1305.10     1523.59    158.03 o
   7   8   6     1434.46     1428.93    157.84 o
   8   8   6     1520.31     1615.93    275.83 o
   9   8   6     1118.46     1305.08    259.69 o
  10   8   6     6907.09     7427.19    493.89 o
  11   8   6     2871.58     3236.94    174.77 o
  12   8   6     4817.54     5063.64    219.30 o
  13   8   6      736.83      504.60    111.96 o
  14   8   6     2999.40     3372.23    243.58 o
  15   8   6      244.40      321.49    137.03 o
  16   8   6     2248.58     2188.44    228.21 o
   1   9   6     2837.68     2761.09    207.23 o
   2   9   6     1769.86     1817.15    179.42 o
   3   9   6     2525.49     2663.06    206.06 o
   4   9   6      204.17      102.82     97.57 o
   5   9   6     5041.64     5349.23    268.50 o
   6   9   6     1428.05     1301.21    164.64 o
   7   9   6      871.12      773.24    223.73 o
   8   9   6      839.21     1236.63    269.41 o
   9   9   6     1219.03     1543.00    304.21 o
  10   9   6     2163.31     2097.48    332.41 o
  11   9   6      201.25      301.27     88.83 o
  12   9   6     2589.41     2711.99    178.65 o
  13   9   6      847.30      802.78    127.90 o
  14   9   6      436.12      362.12    111.18 o
  15   9   6     1100.06     1135.56    177.66 o
   0  10   6     2516.75     2807.27    320.95 o
   1  10   6      365.22      139.95    120.71 o
   2  10   6     2267.55     2107.22    207.81 o
   3  10   6     5188.12     5624.88    299.80 o
   4  10   6     2152.88     2204.01    208.58 o
   5  10   6     1806.47     1906.55    199.64 o
   6  10   6     2840.09     2692.22    230.56 o
   7  10   6      158.88      128.28    180.38 o
   8  10   6      114.16      363.47    229.55 o
   9  10   6     1091.68     1118.85    298.76 o
  10  10   6     1076.71      810.37    268.24 o
  11  10   6      247.01      149.08    200.01 o
  12  10   6      495.59      700.13    122.65 o
  13  10   6      101.74       43.73     95.44 o
   1  11   6      438.48      651.54    166.77 o
   2  11   6      775.63      586.43    155.70 o
   3  11   6       39.67      132.56    131.39 o
   4  11   6      557.58      816.96    177.66 o
   5  11   6     1745.25     1543.81    210.33 o
   6  11   6      320.58      214.78    207.20 o
   7  11   6      843.99      979.47    288.46 o
   8  11   6      374.19      237.52    236.94 o
   9  11   6     1654.09     1928.10    358.25 o
  10  11   6     1993.56     2079.94    384.11 o
   0  12   6      219.17      440.06    236.74 o
   1  12   6      550.04      414.02    172.80 o
   2  12   6      153.84      114.10    145.19 o
   3  12   6     3877.95     3584.05    292.58 o
   4  12   6      144.26        0.00    124.79 o
   5  12   6      555.10      532.78    274.07 o
   2   0   7    70740.20    67907.79    601.54 o
   4   0   7    12037.35    12660.58    180.71 o
   6   0   7     6496.55     6154.07    127.42 o
   8   0   7     8180.51     8349.15    146.68 o
  10   0   7    15278.72    14753.90    220.90 o
  12   0   7    13064.15    13466.26    289.12 o
  14   0   7     1014.70     1251.82    184.08 o
  16   0   7     2367.42     2637.37    263.99 o
  18   0   7    11954.81    11894.73    552.37 o
  20   0   7     1130.81     1525.30    266.30 o
  22   0   7     4569.36     4487.19    423.23 o
   0   1   7    12221.28    10862.47    146.51 o
   1   1   7     2291.30     2292.22     48.81 o
   2   1   7    10524.48    10117.45    113.92 o
   3   1   7    49151.75    46501.91    353.47 o
   4   1   7     2551.11     2747.67     55.61 o
   5   1   7    33113.11    35169.87    291.10 o
   6   1   7     6329.16     6106.15     87.73 o
   7   1   7    12927.54    13288.58    137.23 o
   8   1   7      162.39      221.39     27.41 o
   9   1   7       52.66      101.46     27.79 o
  10   1   7      434.73      431.13     38.29 o
  11   1   7     3143.89     3418.64     86.52 o
  12   1   7     1226.60     1230.08     69.20 o
  13   1   7     3172.29     3133.73    152.61 o
  14   1   7     2715.02     2602.48    165.63 o
  15   1   7    12119.86    12056.67    350.32 o
  16   1   7       37.27       70.36     88.44 o
  17   1   7      682.54      779.64    136.26 o
  18   1   7      595.10      778.08    142.09 o
  19   1   7      275.10      387.97    130.23 o
  20   1   7      363.86      603.14    149.28 o
  21   1   7      538.74      594.01    158.22 o
   1   2   7     7856.73     8381.66    115.41 o
   2   2   7       13.46       44.12     19.44 o
   3   2   7    11848.88    11883.86    125.58 o
   4   2   7     3562.71     3840.62     54.64 o
   5   2   7     8020.03     7892.00     95.34 o
   6   2   7    15656.34    16118.26    146.23 o
   7   2   7     1258.57     1403.92     47.63 o
   8   2   7      762.26      916.32     43.54 o
   9   2   7     3229.79     3133.94     75.63 o
  10   2   7     2769.79     2843.88     79.32 o
  11   2   7     3566.19     3645.81     92.74 o
  12   2   7    15312.73    15005.23    240.70 o
  13   2   7     1416.06     1607.78     99.53 o
  14   2   7     1097.90     1051.42    122.85 o
  15   2   7     4119.12     4542.38    218.53 o
  16   2   7     6761.22     6621.26    273.00 o
  17   2   7      195.68       67.84     98.55 o
  18   2   7     8230.88     8465.58    330.57 o
  19   2   7      212.26      249.96    124.20 o
  20   2   7      343.96      348.70    138.20 o
  21   2   7      307.90      213.81    193.01 o
   0   3   7    13246.41    13059.92    172.52 o
   1   3   7     5173.51     5691.93     87.53 o
   2   3   7     4932.76     4879.05     75.46 o
   3   3   7    26567.54    26210.31    228.16 o
   4   3   7     6995.83     7126.92     88.51 o
   5   3   7     6187.60     6330.04     85.19 o
   6   3   7     2947.35     3403.65     62.99 o
   7   3   7     4642.60     4944.03     73.70 o
   8   3   7     8454.44     8860.21    122.74 o
   9   3   7    19248.02    18505.94    185.34 o
  10   3   7     2809.04     3009.30     75.63 o
  11   3   7     4723.12     4812.90    125.22 o
  12   3   7     3055.78     3074.79    122.48 o
  13   3   7     1681.94     1693.72    101.47 o
  14   3   7     3452.37     3452.74    157.08 o
  15   3   7     1325.84     1245.81    134.71 o
  16   3   7      798.54      807.06    128.48 o
  17   3   7      361.40      331.60    112.74 o
  18   3   7     1265.27     1204.20    213.24 o
  19   3   7      245.56      214.59    157.83 o
  20   3   7      782.43     1052.94    235.58 o
  21   3   7      346.29       44.71    172.60 o
   1   4   7    22718.66    23028.27    290.92 o
   2   4   7    13886.68    13847.74    207.12 o
   3   4   7    11416.96    10977.18    179.62 o
   4   4   7    10676.27    10785.34    159.56 o
   5   4   7     5022.67     4745.68    103.45 o
   6   4   7     1157.99     1322.63     54.23 o
   7   4   7     4431.82     4403.18     83.42 o
   8   4   7     1246.64     1223.87     48.60 o
   9   4   7     1705.43     1748.77     46.27 o
  10   4   7      596.31      515.88     35.38 o
  11   4   7      548.87      576.52     65.70 o
  12   4   7     6687.33     6536.62    196.98 o
  13   4   7      291.56      366.00     79.69 o
  14   4   7       18.12       34.60     78.72 o
  15   4   7     1337.28     1032.18    177.08 o
  16   4   7     3023.51     2537.13    249.61 o
  17   4   7     2186.73     2313.26    250.57 o
  18   4   7     5730.61     5509.84    366.10 o
  19   4   7      900.90     1896.74    255.61 o
  20   4   7       21.88       69.00    157.83 o
   0   5   7     4365.74     4285.67    161.59 o
   1   5   7     1497.76     1669.67     77.37 o
   2   5   7     6944.16     6844.86    145.68 o
   3   5   7     1060.57      900.02     62.20 o
   4   5   7     2799.58     2519.65     90.79 o
   5   5   7     1656.15     1763.37     80.09 o
   6   5   7     1128.36     1086.82     68.62 o
   7   5   7      296.84      311.39     51.70 o
   8   5   7     1281.47     1312.31     63.37 o
   9   5   7     4468.74     4429.15    112.38 o
  10   5   7      908.79     1082.90     83.78 o
  11   5   7     5109.08     4869.02    163.13 o
  12   5   7     2168.71     2070.12    119.36 o
  13   5   7      519.62      618.50    100.49 o
  14   5   7     3215.42     3523.01    191.29 o
  15   5   7     1674.41     1858.34    157.45 o
  16   5   7     1678.40     1612.63    210.91 o
  17   5   7      656.55      698.97    181.55 o
  18   5   7     1130.19     1304.09    219.65 o
  19   5   7      588.48      810.74    203.12 o
  20   5   7     3270.14     3330.63    322.12 o
   1   6   7     1263.30     1309.02     74.84 o
   2   6   7     6870.05     6769.76    154.22 o
   3   6   7       75.05      113.32     44.71 o
   4   6   7     3059.01     3112.98    107.32 o
   5   6   7     7064.53     7023.41    158.50 o
   6   6   7     3913.98     4132.51    125.02 o
   7   6   7     3453.52     3512.92    118.01 o
   8   6   7     3851.57     3779.34    150.09 o
   9   6   7     1525.14     1450.33    110.02 o
  10   6   7     3623.19     3397.38    134.73 o
  11   6   7     4132.63     4288.29    154.95 o
  12   6   7      783.49      847.88    100.88 o
  13   6   7      388.18      405.07     90.38 o
  14   6   7     1240.56     1153.85    125.57 o
  15   6   7      456.72      691.39    117.21 o
  16   6   7     2087.95     2060.73    225.69 o
  17   6   7      132.83        3.50    128.28 o
  18   6   7     1558.85     1384.21    221.79 o
  19   6   7      266.68      427.62    177.07 o
   0   7   7     6200.58     5861.90    214.87 o
   1   7   7      993.87     1016.43     76.00 o
   2   7   7       85.61      141.11     49.18 o
   3   7   7     1769.27     1733.60     91.36 o
   4   7   7      167.91      256.76     62.98 o
   5   7   7     3170.47     3096.00    131.23 o
   6   7   7      669.14      751.27     79.69 o
   7   7   7     2883.06     2849.59    182.55 o
   8   7   7      377.60      288.84    155.50 o
   9   7   7     5469.81     5594.26    407.34 o
  10   7   7     3680.22     3639.58    139.98 o
  11   7   7     3253.22     3163.95    140.17 o
  12   7   7     3259.93     3165.88    146.39 o
  13   7   7      477.36      525.59    129.84 o
  14   7   7     3099.52     3279.34    245.92 o
  15   7   7      567.92      708.11    153.56 o
  16   7   7      178.24      337.82    146.75 o
  17   7   7     3623.30     3973.98    304.63 o
  18   7   7     2198.88     2700.84    277.39 o
   1   8   7     1623.49     1849.42    166.01 o
   2   8   7    10130.88    10118.29    336.48 o
   3   8   7      919.89      859.55    134.51 o
   4   8   7     3801.95     3650.16    213.66 o
   5   8   7      494.08      587.01    118.76 o
   6   8   7      167.37       44.12     94.85 o
   7   8   7     1871.00     1686.34    275.84 o
   8   8   7     4781.84     4812.75    407.32 o
   9   8   7      501.04      528.89    207.20 o
  10   8   7     2544.13     3296.57    371.69 o
  11   8   7      539.85      472.52    101.46 o
  12   8   7     1236.43     1450.86    139.18 o
  13   8   7      522.49      666.51    120.12 o
  14   8   7      402.65      546.58    143.45 o
  15   8   7      372.37      333.93    138.59 o
  16   8   7     1281.32     1131.30    190.88 o
   0   9   7     2482.31     2213.41    271.77 o
   1   9   7      584.54      616.17    137.23 o
   2   9   7      831.82      541.34    130.43 o
   3   9   7      354.79      322.27    116.62 o
   4   9   7      766.64      705.20    135.29 o
   5   9   7     1853.80     1804.91    180.00 o
   6   9   7     4634.32     4919.40    259.36 o
   7   9   7     3589.94     3487.09    377.15 o
   8   9   7      244.91      321.30    204.48 o
   9   9   7      918.04     1050.23    254.64 o
  10   9   7     2232.73     2051.80    331.83 o
  11   9   7     2028.11     1942.92    148.51 o
  12   9   7     1177.55     1074.73    134.51 o
  13   9   7     1494.85     1826.81    162.70 o
  14   9   7      103.02      175.13    123.23 o
  15   9   7     1380.22     1300.22    186.22 o
   1  10   7     1663.54     1473.06    180.78 o
   2  10   7     1344.10     1269.91    179.22 o
   3  10   7     1340.37     1261.93    176.69 o
   4  10   7      796.81      924.46    166.39 o
   5  10   7      218.89      125.37    120.51 o
   6  10   7     1580.82     1762.29    315.88 o
   7  10   7      329.59      461.44    232.47 o
   8  10   7     2339.83     2218.99    346.02 o
   9  10   7     2134.50     1757.87    337.85 o
  10  10   7      545.83      463.39    248.80 o
  11  10   7       53.45       32.07    203.89 o
  12  10   7       81.46      189.32    101.07 o
  13  10   7     1383.50     1464.66    175.33 o
   0  11   7     8301.55     8360.81    536.68 o
   1  11   7      198.10      175.91    133.14 o
   2  11   7      313.20      286.89    148.31 o
   3  11   7      403.75      364.84    150.06 o
   4  11   7     2089.72     2274.35    234.24 o
   5  11   7      600.15      747.95    267.65 o
   6  11   7     5462.81     4955.80    486.05 o
   7  11   7      791.61      326.55    248.22 o
   8  11   7       85.57      446.27    250.15 o
   9  11   7      242.71      176.49    214.39 o
  10  11   7      376.82      147.53    247.63 o
   1  12   7        2.23       30.90    123.62 o
   2  12   7     1968.24     1730.24    231.32 o
   3  12   7      522.41      572.43    183.88 o
   4  12   7      939.14      645.33    194.77 o
   5  12   7      182.87      361.53    240.63 o
   0   0   8     7828.04     7660.90    172.85 o
   2   0   8    39398.02    39606.50    401.90 o
   4   0   8     5690.62     5393.11    113.02 o
   6   0   8    19364.89    19165.18    260.67 o
   8   0   8    27081.98    27906.54    319.43 o
  10   0   8    19033.53    18374.19    256.01 o
  12   0   8     2590.12     2355.04    129.67 o
  14   0   8     9269.34     8296.03    400.64 o
  16   0   8     2566.07     3047.58    280.91 o
  18   0   8     3401.79     3239.56    306.77 o
  20   0   8     2302.59     2421.14    306.55 o
   1   1   8    17357.65    15709.09    131.20 o
   2   1   8     6465.56     6474.39     88.34 o
   3   1   8     2807.32     3768.27     81.48 o
   4   1   8     6495.96     6323.28     86.77 o
   5   1   8    21061.80    20945.98    215.94 o
   6   1   8     8485.56     8322.15    115.18 o
   7   1   8    34969.08    35059.50    273.13 o
   8   1   8     1970.88     1820.62     53.46 o
   9   1   8     9641.60     9148.37    122.95 o
  10   1   8     3136.56     3216.49     76.02 o
  11   1   8     6106.40     6226.08    108.51 o
  12   1   8     1409.81     1565.61     77.95 o
  13   1   8     8064.27     7929.41    222.87 o
  14   1   8     4389.52     4010.00    199.67 o
  15   1   8     4765.11     4769.85    229.81 o
  16   1   8      636.84      454.06    115.46 o
  17   1   8      655.66      752.43    134.90 o
  18   1   8      532.92      503.04    130.04 o
  19   1   8      346.05      240.24    120.90 o
  20   1   8      423.64      470.58    147.33 o
  21   1   8     3586.88     3886.10    269.64 o
   0   2   8     4660.23     6022.84    126.82 o
   1   2   8     7061.82     6494.44    103.71 o
   2   2   8     7916.93     7470.27    101.77 o
   3   2   8     5000.86     5041.85     78.38 o
   4   2   8     7911.22     8645.44    102.34 o
   5   2   8     3471.20     3342.18     61.64 o
   6   2   8    58917.65    60401.93    410.98 o
   7   2   8      780.67      915.55     45.10 o
   8   2   8    14608.70    14398.09    161.74 o
   9   2   8     1564.71     1613.48     59.87 o
  10   2   8     2888.07     2940.13     76.79 o
  11   2   8     2635.28     2613.04     90.40 o
  12   2   8     4370.00     4263.65    126.57 o
  13   2   8     5474.03     5454.45    185.11 o
  14   2   8    10631.03    10639.98    321.32 o
  15   2   8      116.06       77.75     81.25 o
  16   2   8     1229.96     1356.99    149.09 o
  17   2   8      744.99      889.08    139.37 o
  18   2   8       43.10       80.08     90.77 o
  19   2   8       53.65       70.75    112.15 o
  20   2   8     4738.04     4566.21    272.96 o
  21   2   8      456.74      601.97    219.64 o
   1   3   8     9571.00     9170.66    106.45 o
   2   3   8     7605.65     7609.44    100.39 o
   3   3   8      274.58      745.43     98.35 o
   4   3   8     5534.40     5904.89     85.77 o
   5   3   8    35964.22    36818.59    281.54 o
   6   3   8      540.25      609.38     31.49 o
   7   3   8    11920.38    12353.80    148.08 o
   8   3   8     5449.26     5278.46     95.29 o
   9   3   8     5832.35     5564.14    102.87 o
  10   3   8    10050.96    10161.71    156.00 o
  11   3   8     1538.52     1406.42     76.78 o
  12   3   8     7518.71     7367.28    183.77 o
  13   3   8     1341.69     1470.92     98.36 o
  14   3   8     2407.70     2520.37    165.04 o
  15   3   8     6858.79     7301.32    275.53 o
  16   3   8     1601.67     1576.47    156.87 o
  17   3   8     1477.95     1672.29    228.01 o
  18   3   8     1084.94      945.66    206.43 o
  19   3   8      834.72      841.46    204.10 o
  20   3   8      293.42      215.56    188.93 o
  21   3   8     1301.20     1443.67    269.41 o
   0   4   8    15581.11    18066.08    274.91 o
   1   4   8     2841.38     2771.57     66.88 o
   2   4   8    16899.89    16539.54    179.92 o
   3   4   8    19005.48    19803.45    203.90 o
   4   4   8     6132.95     6271.00    119.61 o
   5   4   8    18039.22    18193.37    230.33 o
   6   4   8    10449.89     9500.10    139.30 o
   7   4   8      967.65      883.09     36.74 o
   8   4   8     7204.61     7013.60     90.63 o
   9   4   8     6092.11     5870.34     87.31 o
  10   4   8      191.61      192.23     36.93 o
  11   4   8     4774.37     4765.36    165.07 o
  12   4   8     8915.61     8858.30    232.60 o
  13   4   8     2047.98     2234.95    134.52 o
  14   4   8     4356.81     4646.43    219.50 o
  15   4   8     1381.69     1108.18    177.67 o
  16   4   8      647.73      447.06    161.14 o
  17   4   8      385.92      361.34    159.19 o
  18   4   8      825.00      758.85    190.68 o
  19   4   8      221.67      381.74    171.63 o
  20   4   8     1169.77      956.54    228.79 o
   1   5   8      593.24      622.60     58.51 o
   2   5   8     2025.53     2019.09     85.54 o
   3   5   8     3598.56     3527.76    106.35 o
   4   5   8      472.35      456.20     53.45 o
   5   5   8     3966.19     3992.88    115.88 o
   6   5   8     9090.24     9329.92    179.92 o
   7   5   8     8433.31     7950.78    167.46 o
   8   5   8     2046.41     1942.43     90.01 o
   9   5   8      652.67      807.06     65.31 o
  10   5   8     5054.79     5101.79    161.58 o
  11   5   8      829.53      799.68     85.14 o
  12   5   8     3567.91     3540.05    151.84 o
  13   5   8     5495.21     5572.63    223.99 o
  14   5   8     1437.97     1392.77    138.60 o
  15   5   8     4778.15     5021.48    308.35 o
  16   5   8     1762.63     1904.02    224.13 o
  17   5   8      315.69      330.04    159.97 o
  18   5   8      946.79      775.96    191.66 o
  19   5   8     1620.86     1399.76    232.48 o
  20   5   8      141.96        0.00    158.99 o
   0   6   8     5416.57     5831.87    205.34 o
   1   6   8     3112.63     2960.79    106.93 o
   2   6   8     5027.30     4777.75    132.81 o
   3   6   8     8763.17     8978.24    182.64 o
   4   6   8     2267.97     2255.07     96.23 o
   5   6   8      229.12      241.99     51.31 o
   6   6   8     6476.46     6953.51    162.96 o
   7   6   8     6157.52     6073.16    154.20 o
   8   6   8     4676.32     4192.90    230.40 o
   9   6   8     1934.48     1921.00    129.85 o
  10   6   8     5321.66     5649.68    173.24 o
  11   6   8     1215.37     1274.18    110.99 o
  12   6   8     3583.13     3526.21    174.77 o
  13   6   8      918.71     1009.99    116.82 o
  14   6   8      824.09      894.72    119.35 o
  15   6   8      603.78      392.64    143.25 o
  16   6   8      111.70       81.83    128.48 o
  17   6   8     2638.19     2461.23    256.99 o
  18   6   8     1328.05     1130.33    221.79 o
  19   6   8      428.86      338.79    180.38 o
   1   7   8     5934.92     5718.23    152.45 o
   2   7   8       46.99       47.04     46.45 o
   3   7   8      302.81      796.93     81.25 o
   4   7   8     3963.00     4100.36    150.09 o
   5   7   8      846.20      967.62    124.99 o
   6   7   8     3191.47     3015.10    182.16 o
   7   7   8      806.40      572.45    185.24 o
   8   7   8     1509.58     1517.58    248.43 o
   9   7   8     5708.13     5609.49    410.07 o
  10   7   8     2320.57     2289.40    127.72 o
  11   7   8     1826.54     1671.75    112.55 o
  12   7   8      514.21      566.02     96.80 o
  13   7   8     3141.95     3775.28    249.22 o
  14   7   8      497.24      517.23    145.00 o
  15   7   8     1736.72     1607.57    204.69 o
  16   7   8      395.78      314.50    148.70 o
  17   7   8      617.54      777.11    186.02 o
  18   7   8     1654.33     1581.70    233.65 o
   0   8   8     5097.98     6565.22    389.84 o
   1   8   8     2880.67     2956.12    195.77 o
   2   8   8     3311.63     3253.07    201.60 o
   3   8   8     2939.67     2779.41    194.79 o
   4   8   8     7788.07     7541.50    294.22 o
   5   8   8     2319.31     2190.66    180.21 o
   6   8   8     1265.45     1625.24    160.56 o
   7   8   8     1070.65     1049.66    241.42 o
   8   8   8     1504.33     1551.20    271.75 o
   9   8   8     3007.21     2852.07    337.48 o
  10   8   8     5255.47     4625.18    418.79 o
  11   8   8      500.28      624.52    108.46 o
  12   8   8     2350.68     2131.52    163.87 o
  13   8   8      720.72      645.33    146.17 o
  14   8   8      197.57        0.00    111.96 o
  15   8   8      205.06        9.91    127.90 o
  16   8   8      197.98      200.98    139.56 o
   1   9   8     1137.02     1288.95    165.81 o
   2   9   8      992.51     1034.49    153.56 o
   3   9   8      627.37      981.21    149.09 o
   4   9   8     1831.90     1695.27    178.45 o
   5   9   8     1899.86     1957.51    187.59 o
   6   9   8       76.09        0.00    150.83 o
   7   9   8      730.87      723.08    231.89 o
   8   9   8     1101.66      945.86    254.64 o
   9   9   8      273.18      430.92    233.44 o
  10   9   8     1085.54     1059.76    270.38 o
  11   9   8     1044.78     1205.54    136.84 o
  12   9   8     1562.02     1846.45    163.09 o
  13   9   8     1220.17     1187.08    170.08 o
  14   9   8       60.94       11.86    116.23 o
   0  10   8     8264.38     8076.35    496.25 o
   1  10   8       55.88      195.92    119.93 o
   2  10   8     1658.08     1917.82    200.22 o
   3  10   8     1864.51     1937.86    199.64 o
   4  10   8     7963.34     7153.48    330.96 o
   5  10   8     1241.95     1350.37    186.41 o
   6  10   8      397.21      807.81    251.32 o
   7  10   8      652.71      496.63    224.11 o
   8  10   8      407.27      644.93    254.05 o
   9  10   8      661.72      409.55    235.39 o
  10  10   8      166.60        0.00    197.48 o
  11  10   8     1852.30     2011.32    165.03 o
  12  10   8     3346.34     3787.10    221.62 o
   1  11   8      336.06      230.33    140.14 o
   2  11   8     2842.46     2256.56    230.75 o
   3  11   8      186.59      364.64    145.78 o
   4  11   8     2727.63     2889.10    255.63 o
   5  11   8      200.20        0.00    196.51 o
   6  11   8      457.82     1043.59    296.22 o
   7  11   8       77.10        8.16    214.00 o
   8  11   8     1535.04     2373.61    393.24 o
   9  11   8      513.94      871.57    289.62 o
   0  12   8     3179.67     2913.64    388.02 o
   1  12   8      375.36      597.11    178.63 o
   2  12   8      375.52      277.76    157.44 o
   3  12   8     1924.52     1676.78    231.13 o
   4  12   8      250.65       74.44    233.05 o
   2   0   9     1915.96     2386.58    112.18 o
   4   0   9    19176.70    18922.99    248.65 o
   6   0   9     3112.51     3229.41     97.80 o
   8   0   9     3232.95     3353.71     97.02 o
  10   0   9    11025.88    10968.14    191.04 o
  12   0   9     2199.84     2070.55    148.52 o
  14   0   9     6435.85     6191.28    352.54 o
  16   0   9     1503.89     1813.43    241.82 o
  18   0   9     1772.24     1788.17    256.20 o
  20   0   9     2759.87     2679.74    328.53 o
   0   1   9    13701.92    12466.07    174.33 o
   1   1   9    22100.30    22009.31    183.13 o
   2   1   9     2292.77     2241.25     50.36 o
   3   1   9     5758.87     5548.43     85.98 o
   4   1   9     2264.24     1979.84     53.08 o
   5   1   9      379.52      408.39     34.60 o
   6   1   9     2000.92     1859.55     58.13 o
   7   1   9    17165.14    16787.73    171.54 o
   8   1   9      744.95      759.45     40.63 o
   9   1   9      199.71      313.72     35.96 o
  10   1   9     1849.89     1902.77     62.99 o
  11   1   9     4620.68     4698.59    101.11 o
  12   1   9      875.41      777.52     64.15 o
  13   1   9     6286.29     6348.27    241.51 o
  14   1   9     3501.73     3249.02    186.44 o
  15   1   9     5686.45     5924.67    254.13 o
  16   1   9      707.62      716.86    126.93 o
  17   1   9     9639.55     9975.69    346.55 o
  18   1   9      753.71      836.40    145.20 o
  19   1   9      415.15      317.41    129.26 o
  20   1   9      229.49      419.45    142.47 o
  21   1   9     1873.98     2220.47    222.96 o
   1   2   9     5528.33     5835.48     92.98 o
   2   2   9    35061.21    33751.16    301.70 o
   3   2   9     3132.47     3327.17     65.33 o
   4   2   9    16011.93    17130.20    173.51 o
   5   2   9     8876.99     8833.70    118.88 o
   6   2   9     3202.43     2922.93     65.91 o
   7   2   9     1803.95     2103.44     59.68 o
   8   2   9     9662.70     8884.61    123.92 o
   9   2   9    10351.10    10218.77    140.85 o
  10   2   9     6080.31     5944.92    106.18 o
  11   2   9      753.72      762.16     63.56 o
  12   2   9      639.95      632.12     66.09 o
  13   2   9     4635.68     4442.70    201.82 o
  14   2   9     1420.54     1373.73    137.24 o
  15   2   9     1670.96     1546.94    151.43 o
  16   2   9     1374.51     1423.28    152.59 o
  17   2   9       14.53       48.01     94.66 o
  18   2   9     1427.06     1261.94    163.48 o
  19   2   9      838.36      756.13    149.67 o
  20   2   9       88.43      372.80    196.70 o
  21   2   9      281.08      193.21    181.54 o
   0   3   9    62695.15    62930.05    724.94 o
   1   3   9     8615.34     8792.32    107.21 o
   2   3   9    16251.81    16852.41    163.58 o
   3   3   9     8365.28     8185.15    115.76 o
   4   3   9     8248.74     8086.66    106.02 o
   5   3   9     4446.64     3955.83     77.39 o
   6   3   9     1761.04     1826.40     57.93 o
   7   3   9     2764.94     2869.41     67.66 o
   8   3   9     1164.44     1193.74     49.57 o
   9   3   9     6353.11     6138.77    110.07 o
  10   3   9     4752.89     4666.92    124.05 o
  11   3   9     1386.53     1382.29     78.73 o
  12   3   9     3290.06     3398.91    130.84 o
  13   3   9      748.04      747.00     91.55 o
  14   3   9     2180.76     1900.79    148.71 o
  15   3   9     2009.86     2418.82    175.73 o
  16   3   9     2470.30     2656.23    190.51 o
  17   3   9     7526.15     6674.03    396.87 o
  18   3   9     1027.35     1419.16    233.26 o
  19   3   9     1895.95     2024.93    269.81 o
  20   3   9      975.39      691.99    214.98 o
  21   3   9     1250.01      933.41    250.56 o
   1   4   9     5383.10     5134.76     93.93 o
   2   4   9     1874.78     1966.61     59.49 o
   3   4   9     9706.28     9550.67    122.76 o
   4   4   9     7671.94     7414.93    105.04 o
   5   4   9     2024.58     1981.18     54.63 o
   6   4   9     1176.83     1338.37     48.01 o
   7   4   9     2517.35     2400.96     58.32 o
   8   4   9       99.82      119.15     24.69 o
   9   4   9     5815.25     5400.17     90.62 o
  10   4   9     4834.48     4763.10    138.24 o
  11   4   9     1032.56     1063.27     94.08 o
  12   4   9     4992.68     4640.11    176.74 o
  13   4   9     7806.04     8135.93    236.86 o
  14   4   9      938.38     1121.18    173.58 o
  15   4   9     3741.45     3982.30    285.59 o
  16   4   9     3159.04     2566.89    253.31 o
  17   4   9      441.49      385.05    157.05 o
  18   4   9     1658.08     1608.15    243.37 o
  19   4   9     1230.51     1007.28    227.43 o
  20   4   9       68.40      177.65    171.43 o
   0   5   9    23389.88    22823.68    441.17 o
   1   5   9     5127.63     5066.21    130.68 o
   2   5   9     2907.86     2946.22    102.65 o
   3   5   9     3459.99     3298.46    107.13 o
   4   5   9     8003.40     7999.78    165.71 o
   5   5   9    13102.26    13013.09    222.21 o
   6   5   9     7864.47     7254.45    160.06 o
   7   5   9      426.37      464.36     57.54 o
   8   5   9       79.81        5.25     45.87 o
   9   5   9     3166.21     3048.18    128.12 o
  10   5   9     3702.31     3784.91    144.84 o
  11   5   9     1143.16     1149.19     97.58 o
  12   5   9       45.86       90.96     66.09 o
  13   5   9     1144.23     1395.66    131.60 o
  14   5   9      921.54      876.84    124.01 o
  15   5   9     1042.97      746.81    170.28 o
  16   5   9     1765.59     1411.44    209.94 o
  17   5   9     1773.38     1685.91    230.54 o
  18   5   9      374.30      748.53    197.68 o
  19   5   9       40.47      165.80    158.61 o
   1   6   9      302.64      276.59     54.04 o
   2   6   9     3025.21     3128.72    111.79 o
   3   6   9     1390.87     1484.94     83.39 o
   4   6   9     4897.51     4744.16    136.11 o
   5   6   9     5804.73     5768.22    150.12 o
   6   6   9     3883.12     3993.83    128.12 o
   7   6   9     2298.34     2257.95    123.44 o
   8   6   9      176.56      285.34    162.88 o
   9   6   9     2060.55     2030.45    136.85 o
  10   6   9     1143.75     1271.46    107.88 o
  11   6   9     1860.79     1717.83    125.97 o
  12   6   9     4304.72     4306.93    192.28 o
  13   6   9     3795.06     4024.88    197.13 o
  14   6   9     1201.89     1164.15    133.73 o
  15   6   9     3391.96     3601.33    275.28 o
  16   6   9     2744.13     2816.02    265.74 o
  17   6   9      644.41      702.08    177.85 o
  18   6   9     1701.72     1599.98    236.18 o
   0   7   9     6125.67     6316.02    234.51 o
   1   7   9     2405.70     2392.70    126.17 o
   2   7   9     7709.46     7519.90    208.48 o
   3   7   9    11601.00    11181.27    335.55 o
   4   7   9     4414.60     4418.94    217.18 o
   5   7   9     8768.83     8594.18    289.97 o
   6   7   9     5430.86     5627.61    238.38 o
   7   7   9     2441.48     2691.26    307.54 o
   8   7   9     1131.41     1245.02    236.17 o
   9   7   9     8927.71     8699.57    509.52 o
  10   7   9     2056.75     2302.58    161.15 o
  11   7   9      563.17      571.07     93.11 o
  12   7   9      506.05      495.27     97.96 o
  13   7   9     2874.41     3037.48    233.47 o
  14   7   9      463.07      593.81    143.25 o
  15   7   9      611.00      543.86    155.50 o
  16   7   9      360.56      482.63    164.05 o
  17   7   9     1542.25     1301.01    221.60 o
   1   8   9      676.35      698.59    126.54 o
   2   8   9      387.60      353.18    107.49 o
   3   8   9     3009.24     3185.53    207.24 o
   4   8   9     6026.35     5775.88    264.83 o
   5   8   9      837.49      864.60    138.79 o
   6   8   9     2709.44     2080.86    282.46 o
   7   8   9     1537.64     1663.75    275.64 o
   8   8   9     6127.03     5470.10    423.10 o
   9   8   9      367.34      245.88    181.93 o
  10   8   9     3609.67     3702.68    196.16 o
  11   8   9      181.28      123.62     94.46 o
  12   8   9     4602.86     4856.31    273.54 o
  13   8   9      743.42      995.60    162.11 o
  14   8   9      110.06       43.15    121.68 o
  15   8   9      490.57      647.26    160.75 o
  16   8   9     2562.51     2657.93    259.13 o
   0   9   9     3548.09     3195.70    315.72 o
   1   9   9     6116.52     5867.75    283.69 o
   2   9   9     4110.24     3867.70    240.10 o
   3   9   9     5358.58     5520.03    277.45 o
   4   9   9     1695.44     1469.18    174.37 o
   5   9   9     1891.42     2237.62    195.56 o
   6   9   9     1151.34     1090.09    259.89 o
   7   9   9     2904.57     3196.51    357.70 o
   8   9   9     1377.05     1358.16    292.16 o
   9   9   9     3191.23     3314.16    386.47 o
  10   9   9      554.28      665.73    253.85 o
  11   9   9     2286.34     2395.29    178.84 o
  12   9   9      447.98      347.73    117.01 o
  13   9   9      634.34      637.36    152.39 o
  14   9   9     1230.83     1098.44    178.83 o
   1  10   9      590.98      470.19    139.76 o
   2  10   9     5690.92     5169.46    292.42 o
   3  10   9       15.50      127.12    118.18 o
   4  10   9     4152.44     4049.20    268.09 o
   5  10   9     3229.50     3409.22    390.16 o
   6  10   9      490.94      624.91    243.55 o
   7  10   9     2721.54     2530.26    366.83 o
   8  10   9     2126.15     1978.89    349.90 o
   9  10   9      840.20      787.81    262.60 o
  10  10   9      809.54      924.65    296.81 o
  11  10   9      518.43      555.13    124.59 o
  12  10   9      963.43      950.70    144.42 o
   0  11   9      562.98      842.61    243.55 o
   1  11   9     1278.47     1270.28    193.80 o
   2  11   9      567.31      413.05    157.44 o
   3  11   9     3859.78     4181.29    310.66 o
   4  11   9      935.96      975.00    285.74 o
   5  11   9     1701.21     1364.39    311.99 o
   6  11   9       54.02       89.41    194.95 o
   7  11   9      596.24      661.07    265.52 o
   8  11   9     2034.48     1682.81    355.15 o
   9  11   9      868.25      633.47    289.23 o
   1  12   9     2444.77     2863.38    291.59 o
   2  12   9     1066.96     1356.37    220.81 o
   3  12   9     1904.49     1802.35    242.01 o
   0   0  10    36453.59    32181.98    495.16 o
   2   0  10     4456.68     4950.16    109.69 o
   4   0  10    22990.87    22130.05    284.98 o
   6   0  10    19860.56    21510.99    291.40 o
   8   0  10     1159.50     1137.18     72.70 o
  10   0  10     4439.01     4276.87    119.19 o
  12   0  10     6701.54     7208.89    274.39 o
  14   0  10     3814.75     3634.61    287.74 o
  16   0  10     1996.90     1684.98    227.44 o
  18   0  10      547.47      665.73    207.40 o
  20   0  10      553.88      833.09    234.03 o
   1   1  10    12645.28    12184.10    126.56 o
   2   1  10      342.26      412.47     28.96 o
   3   1  10     4655.44     5340.38     79.93 o
   4   1  10      993.58     1173.16     44.52 o
   5   1  10    10764.35    11183.23    132.72 o
   6   1  10     2332.65     2424.96     67.46 o
   7   1  10    15124.69    15214.43    180.25 o
   8   1  10     1283.11     1170.43     47.63 o
   9   1  10    18306.08    18481.22    203.24 o
  10   1  10      319.48      261.24     36.54 o
  11   1  10     1118.95     1192.75     64.92 o
  12   1  10      418.99      416.35     66.48 o
  13   1  10     4313.13     4327.12    206.48 o
  14   1  10      128.97       47.82     80.08 o
  15   1  10     1748.35     1804.71    160.76 o
  16   1  10     2377.57     2315.25    181.37 o
  17   1  10      106.31      233.63    108.65 o
  18   1  10       51.97        0.00    107.29 o
  19   1  10     3751.99     4082.72    259.34 o
  20   1  10       30.61      170.66    121.09 o
  21   1  10      962.23     1023.79    175.13 o
   0   2  10     7551.16     7762.83    160.70 o
   1   2  10     9744.64     9505.13    115.79 o
   2   2  10     3689.49     3477.68     68.06 o
   3   2  10     9710.46     9568.15    116.56 o
   4   2  10     7926.58     8092.79    111.28 o
   5   2  10      897.31      929.56     48.99 o
   6   2  10    11464.55    12095.62    154.51 o
   7   2  10     4307.48     4183.92     93.33 o
   8   2  10     1715.78     1617.78     63.18 o
   9   2  10     2707.17     2524.83     78.74 o
  10   2  10     7007.70     6593.46    135.94 o
  11   2  10     5386.16     5480.83    129.89 o
  12   2  10     2649.92     2763.07    120.14 o
  13   2  10      383.43      412.66     97.77 o
  14   2  10      165.54      113.51     83.58 o
  15   2  10     1244.86     1398.00    145.20 o
  16   2  10      112.46       54.62     96.60 o
  17   2  10      485.00      637.55    136.26 o
  18   2  10     2294.02     2222.49    197.11 o
  19   2  10      523.23      446.87    139.95 o
  20   2  10      523.98      360.95    195.93 o
  21   2  10      336.94      400.99    210.70 o
   1   3  10     4450.04     4432.66     82.06 o
   2   3  10    24512.06    24706.14    242.06 o
   3   3  10     2361.16     3378.59     91.38 o
   4   3  10     4824.03     4571.67     89.45 o
   5   3  10     2050.69     2206.14     61.24 o
   6   3  10     7855.48     7321.56    111.84 o
   7   3  10     1556.79     1640.70     55.01 o
   8   3  10     2152.29     2155.94     64.15 o
   9   3  10      769.30      709.68     45.87 o
  10   3  10     2097.75     2359.23     93.31 o
  11   3  10      298.82      251.71     58.51 o
  12   3  10      359.55      451.92     69.59 o
  13   3  10     7291.11     7685.99    224.21 o
  14   3  10     4301.19     4041.59    206.47 o
  15   3  10     1193.91     1237.44    141.12 o
  16   3  10     2501.86     1986.92    234.83 o
  17   3  10      579.73      616.56    184.07 o
  18   3  10     1472.06     1441.74    237.54 o
  19   3  10     4830.71     4784.76    378.72 o
  20   3  10      142.91      258.12    182.51 o
   0   4  10     5237.65     6353.90    153.24 o
   1   4  10     6775.96     6484.00    109.11 o
   2   4  10     6423.13     6803.45    102.69 o
   3   4  10    11773.19    11808.99    143.02 o
   4   4  10     3556.85     3825.07     80.69 o
   5   4  10     2657.90     2635.09     62.99 o
   6   4  10     7915.86     8036.30    104.45 o
   7   4  10     1808.33     1956.61     63.57 o
   8   4  10     1543.08     1510.62     60.46 o
   9   4  10     1083.10     1175.05     61.04 o
  10   4  10     3015.10     2935.40    135.31 o
  11   4  10     8868.86     9012.97    234.35 o
  12   4  10      165.98      208.17     75.42 o
  13   4  10     1147.08     1046.94    108.47 o
  14   4  10     4556.50     4657.74    302.52 o
  15   4  10     1174.35      830.40    171.64 o
  16   4  10     1437.66     1728.85    228.40 o
  17   4  10     1725.76     1938.42    249.20 o
  18   4  10      357.69      289.61    168.72 o
  19   4  10     1533.18     2094.48    275.25 o
  20   4  10      705.03      816.38    226.84 o
   1   5  10     6063.31     5836.66    143.71 o
   2   5  10     4032.61     4052.43    120.94 o
   3   5  10      184.01      524.42     58.31 o
   4   5  10     6616.69     6410.84    151.50 o
   5   5  10     5515.68     5496.05    139.81 o
   6   5  10      906.78      976.58     71.53 o
   7   5  10    16731.62    16429.15    385.13 o
   8   5  10     8677.33     9012.24    212.19 o
   9   5  10      405.75      423.93     70.36 o
  10   5  10     2807.92     2950.09    136.28 o
  11   5  10     1566.00     1669.02    115.27 o
  12   5  10     3369.41     3315.44    180.02 o
  13   5  10     1185.93     1367.48    134.12 o
  14   5  10      783.09      910.66    165.80 o
  15   5  10      860.48      798.12    177.86 o
  16   5  10      481.40      255.99    147.72 o
  17   5  10      257.57      172.99    145.39 o
  18   5  10      960.29      894.33    207.40 o
  19   5  10     1156.24     1243.25    238.31 o
   0   6  10     6414.79     6769.52    231.61 o
   1   6  10      848.38      988.62     77.36 o
   2   6  10      794.02      710.07     68.81 o
   3   6  10     1507.22     1642.41     89.42 o
   4   6  10     1924.72     1992.56     95.25 o
   5   6  10      986.97      874.92     73.48 o
   6   6  10     1585.62     1660.48     92.72 o
   7   6  10     2225.02     2205.84    181.18 o
   8   6  10     6775.37     6838.23    421.77 o
   9   6  10     2609.27     2253.69    176.52 o
  10   6  10     3384.16     2981.07    157.28 o
  11   6  10     4697.53     4623.19    195.40 o
  12   6  10     3301.68     3546.35    184.30 o
  13   6  10     1160.45     1385.16    137.23 o
  14   6  10     4670.18     4232.28    290.85 o
  15   6  10      255.61      529.86    160.16 o
  16   6  10      627.89      480.30    164.64 o
  17   6  10      953.49     1072.19    209.15 o
  18   6  10     1120.11     1275.52    232.67 o
   1   7  10     5895.64     5833.83    245.78 o
   2   7  10     3532.26     3186.09    189.36 o
   3   7  10     1421.38     1662.01    150.26 o
   4   7  10     5875.57     5236.99    232.75 o
   5   7  10     4250.85     4524.03    215.23 o
   6   7  10      183.53      206.42     92.91 o
   7   7  10     6028.75     5443.80    400.94 o
   8   7  10     6720.48     6645.48    441.59 o
   9   7  10     4646.47     5010.08    216.59 o
  10   7  10     3146.09     2963.50    217.54 o
  11   7  10      604.45      756.51    103.60 o
  12   7  10     2455.92     2511.78    159.21 o
  13   7  10     1454.50     1571.98    190.88 o
  14   7  10      359.92      345.59    142.09 o
  15   7  10      223.57      309.44    150.64 o
  16   7  10       28.37       17.49    132.95 o
  17   7  10     1152.02     1431.99    226.45 o
   0   8  10    25197.82    23259.16    774.23 o
   1   8  10      408.18      566.79    121.09 o
   2   8  10     1926.95     2116.35    176.90 o
   3   8  10      611.54      740.96    127.71 o
   4   8  10     2905.20     2769.47    194.99 o
   5   8  10     2738.24     2928.07    196.15 o
   6   8  10     1002.72      929.92    232.09 o
   7   8  10     1078.20     1026.92    244.73 o
   8   8  10     1742.30     1771.26    290.22 o
   9   8  10      731.09      562.33    227.03 o
  10   8  10     3895.24     3633.91    202.38 o
  11   8  10     1049.21      661.86    141.31 o
  12   8  10     1305.82     1545.53    180.39 o
  13   8  10      268.07      276.98    130.42 o
  14   8  10     3576.27     3919.56    290.83 o
  15   8  10      498.81      678.36    166.77 o
  16   8  10      715.80      957.49    193.99 o
   1   9  10     7708.34     7238.20    313.27 o
   2   9  10     1326.96     1074.94    158.62 o
   3   9  10      711.17      814.83    146.17 o
   4   9  10     2948.99     2988.72    220.06 o
   5   9  10     3771.58     3548.56    368.02 o
   6   9  10       16.06        0.00    158.99 o
   7   9  10     2940.44     2880.03    356.53 o
   8   9  10      457.27      355.51    207.79 o
   9   9  10     1328.32     1490.52    313.93 o
  10   9  10      598.68      639.88    272.51 o
  11   9  10      834.22     1106.01    144.23 o
  12   9  10     1060.58     1265.41    177.08 o
  13   9  10      515.72      663.40    156.08 o
  14   9  10      192.22      213.22    136.25 o
   0  10  10      180.27      263.37    175.13 o
   1  10  10     1049.87      927.97    170.86 o
   2  10  10      439.85      442.78    140.92 o
   3  10  10     1849.77     1973.81    204.69 o
   4  10  10      176.76      126.54    126.15 o
   5  10  10      704.95     1030.58    276.79 o
   6  10  10     2668.11     2448.80    353.02 o
   7  10  10      370.02      438.31    237.91 o
   8  10  10      237.14      180.57    222.94 o
   9  10  10      572.97      816.37    286.51 o
  10  10  10     2296.06     2499.28    398.50 o
  11  10  10      978.28      850.99    142.28 o
  12  10  10      328.69      386.02    144.03 o
   1  11  10     2461.68     2608.75    247.66 o
   2  11  10       53.90      258.71    148.69 o
   3  11  10        1.70       19.83    129.45 o
   4  11  10      142.85      112.35    223.72 o
   5  11  10     1415.76     1512.49    314.51 o
   6  11  10      295.77      309.83    232.66 o
   7  11  10      378.13      481.46    259.68 o
   8  11  10      484.02      621.99    285.73 o
   0  12  10     3812.03     3849.78    430.41 o
   1  12  10      982.04      744.27    192.82 o
   2  12  10      235.28      370.08    172.02 o
   2   0  11    17348.44    16765.03    225.39 o
   4   0  11    37666.64    37159.44    384.58 o
   6   0  11    62732.59    64606.20    677.60 o
   8   0  11    10069.93    10471.71    201.16 o
  10   0  11     6630.04     6392.23    166.47 o
  12   0  11     9088.64     9650.70    309.05 o
  14   0  11     3561.78     3324.84    276.07 o
  16   0  11     9547.92    10654.50    502.33 o
  18   0  11     1564.35     1714.86    258.92 o
  20   0  11      399.09      759.22    225.67 o
   0   1  11    22541.54    21026.52    234.90 o
   1   1  11     4914.31     4505.59     74.10 o
   2   1  11     8732.83     9060.27    108.97 o
   3   1  11    73327.52    71574.82    497.82 o
   4   1  11    10525.57    10493.69    127.27 o
   5   1  11     3203.14     3358.88     72.14 o
   6   1  11      518.97      504.02     38.88 o
   7   1  11    15006.93    14746.38    179.27 o
   8   1  11     1102.31     1068.55     51.32 o
   9   1  11     4967.19     5058.00    105.20 o
  10   1  11       33.56       82.80     31.29 o
  11   1  11     3593.25     3658.21    101.10 o
  12   1  11     1552.38     1648.04    101.08 o
  13   1  11     6280.57     6409.43    208.06 o
  14   1  11      967.09     1212.16    137.04 o
  15   1  11     2384.40     2441.81    178.46 o
  16   1  11     1365.54     1367.49    157.26 o
  17   1  11     2161.37     2245.61    189.34 o
  18   1  11      174.68      171.43    112.15 o
  19   1  11     1144.40     1343.94    195.16 o
  20   1  11      915.84      928.15    177.66 o
  21   1  11      408.71       95.05    131.59 o
   1   2  11    14495.47    14529.47    156.93 o
   2   2  11    11293.30    10014.71    116.77 o
   3   2  11    14827.44    14646.01    150.30 o
   4   2  11     1417.75     1597.57     58.13 o
   5   2  11      291.99      374.17     34.40 o
   6   2  11    12478.37    12676.12    162.30 o
   7   2  11       68.19       54.03     21.96 o
   8   2  11    14155.73    14265.15    185.07 o
   9   2  11     6726.12     6804.83    127.19 o
  10   2  11     7880.71     7741.66    150.53 o
  11   2  11      148.76      205.64     48.79 o
  12   2  11     2305.20     2439.32    133.16 o
  13   2  11     2741.11     2568.46    165.44 o
  14   2  11     5785.38     5030.50    231.77 o
  15   2  11       55.02      179.99     97.38 o
  16   2  11     5141.24     5054.66    250.61 o
  17   2  11      123.39      161.91    104.38 o
  18   2  11     7641.65     8031.98    335.81 o
  19   2  11     1121.90      714.35    219.07 o
  20   2  11      504.64      539.39    200.59 o
  21   2  11      971.39     1328.38    280.88 o
   0   3  11    10656.28    10484.71    196.93 o
   1   3  11     4394.04     4171.74     92.76 o
   2   3  11     3112.91     3113.05     71.94 o
   3   3  11    42243.33    41998.23    376.74 o
   4   3  11     1425.86     1524.26     52.10 o
   5   3  11    16620.42    16141.33    179.88 o
   6   3  11     1239.29     1194.53     51.71 o
   7   3  11     3867.55     3914.32     81.86 o
   8   3  11     1424.04     1470.37     57.35 o
   9   3  11     1069.37      965.70     61.23 o
  10   3  11     2253.62     2254.46     93.31 o
  11   3  11      341.90      345.21     63.56 o
  12   3  11     2992.27     2918.24    136.28 o
  13   3  11      888.20     1083.86    123.63 o
  14   3  11     8529.74     8018.50    288.98 o
  15   3  11     1878.50     1559.78    212.66 o
  16   3  11      982.30      849.63    191.27 o
  17   3  11     4030.26     4541.04    346.05 o
  18   3  11     1677.10     1677.94    254.26 o
  19   3  11      886.09      499.94    207.98 o
  20   3  11      942.75      864.40    234.03 o
   1   4  11    23294.45    23684.60    305.83 o
   2   4  11    21822.15    22091.58    258.26 o
   3   4  11     3240.54     3250.61     77.96 o
   4   4  11     9932.08     9716.66    139.48 o
   5   4  11     9234.50     9500.06    155.23 o
   6   4  11      338.70      435.59     41.01 o
   7   4  11    12906.85    12583.55    173.16 o
   8   4  11     4547.73     4427.68     99.36 o
   9   4  11     5043.87     5200.08    146.61 o
  10   4  11     3871.19     3727.04    152.04 o
  11   4  11     1104.27     1103.71    102.25 o
  12   4  11     4861.45     4864.01    185.10 o
  13   4  11     3068.87     2825.87    237.37 o
  14   4  11     1188.67      853.53    176.30 o
  15   4  11     2720.59     2403.15    246.11 o
  16   4  11     1623.57     1703.79    230.93 o
  17   4  11       92.45      527.13    173.96 o
  18   4  11      797.74      701.89    202.73 o
  19   4  11      420.13      220.81    180.38 o
  20   4  11      662.59      764.87    229.75 o
   0   5  11    18026.63    17909.63    299.98 o
   1   5  11     1993.49     2115.28     69.98 o
   2   5  11     2845.92     2795.68     76.60 o
   3   5  11     4209.81     4203.70     98.00 o
   4   5  11     1172.90     1111.12     53.26 o
   5   5  11    11644.70    11517.40    236.37 o
   6   5  11      766.62      805.12     72.89 o
   7   5  11     1878.44     1907.60    114.89 o
   8   5  11     4106.10     4190.04    198.90 o
   9   5  11     1364.18     1400.17    101.47 o
  10   5  11     1665.13     1741.15    114.69 o
  11   5  11      403.84      529.47     84.55 o
  12   5  11      840.97      832.33    115.46 o
  13   5  11     2122.87     1976.97    157.46 o
  14   5  11     2364.12     2383.47    231.52 o
  15   5  11     1830.58     1379.77    204.50 o
  16   5  11     2052.13     1578.44    222.19 o
  17   5  11     1684.77     1721.09    236.57 o
  18   5  11       53.56      198.65    161.33 o
  19   5  11     2261.24     2121.18    287.89 o
   1   6  11     7593.85     7432.43    174.45 o
   2   6  11     1265.88     1384.43     86.70 o
   3   6  11     4124.63     4083.37    131.82 o
   4   6  11     2792.86     2897.07    115.87 o
   5   6  11     3210.87     3153.57    121.12 o
   6   6  11      965.98     1037.22    141.32 o
   7   6  11     2266.19     2323.64    275.07 o
   8   6  11     5454.77     5253.70    258.80 o
   9   6  11      963.43      989.98    140.34 o
  10   6  11     2026.58     1906.80    135.49 o
  11   6  11      862.14      712.01    106.13 o
  12   6  11     1691.08     1712.17    143.26 o
  13   6  11      990.15      938.46    126.74 o
  14   6  11      200.45      276.59    136.84 o
  15   6  11      697.29      609.56    169.50 o
  16   6  11      589.52      478.16    172.80 o
  17   6  11       94.84      271.15    162.30 o
  18   6  11      637.89     1022.22    224.70 o
   0   7  11     2066.61     1930.55    225.31 o
   1   7  11     3484.34     3277.25    195.58 o
   2   7  11      949.94     1039.75    128.68 o
   3   7  11     3614.85     3809.58    204.72 o
   4   7  11      900.41      771.50    119.74 o
   5   7  11     1334.75     1287.22    139.57 o
   6   7  11      191.74      314.49    164.63 o
   7   7  11     2658.86     2891.13    316.29 o
   8   7  11     5300.55     5583.28    411.80 o
   9   7  11     2075.76     2026.54    181.17 o
  10   7  11      957.90      847.88    140.54 o
  11   7  11     4502.66     4352.81    201.42 o
  12   7  11       88.10      138.00     88.63 o
  13   7  11      104.05       99.32    118.76 o
  14   7  11     1492.93     1476.73    198.66 o
  15   7  11     1841.04     1945.81    232.29 o
  16   7  11     1251.03     1234.90    210.51 o
  17   7  11      540.97      478.94    189.32 o
   1   8  11     5060.56     5250.57    255.09 o
   2   8  11     2622.87     2928.83    201.79 o
   3   8  11     3301.46     3429.16    210.16 o
   4   8  11      516.72      465.53    120.51 o
   5   8  11     2793.69     2506.61    192.26 o
   6   8  11      136.62      255.21    183.68 o
   7   8  11     5181.55     4939.80    417.24 o
   8   8  11     1681.13     2059.53    300.91 o
   9   8  11      446.62      309.05    193.01 o
  10   8  11     1725.56     1410.67    174.56 o
  11   8  11      416.27      403.91    132.17 o
  12   8  11     2080.79     2372.72    215.77 o
  13   8  11      514.41      456.97    146.36 o
  14   8  11     2002.80     2265.59    238.13 o
  15   8  11     1920.88     1648.21    219.07 o
   0   9  11     3660.85     3285.91    326.02 o
   1   9  11      774.47      922.13    154.92 o
   2   9  11     1712.02     1554.13    173.59 o
   3   9  11     3573.78     3365.01    229.40 o
   4   9  11     6000.84     5695.36    281.73 o
   5   9  11      455.70      543.86    205.65 o
   6   9  11     3748.64     3158.75    366.07 o
   7   9  11      287.37       82.22    186.40 o
   8   9  11      723.31      332.58    211.68 o
   9   9  11      779.37      233.25    218.48 o
  10   9  11      569.07      383.31    116.04 o
  11   9  11     1276.35     1416.26    186.41 o
  12   9  11      538.00      532.78    147.72 o
  13   9  11      383.27      751.83    168.91 o
  14   9  11     2280.28     2112.43    233.07 o
   1  10  11      547.63      477.19    146.95 o
   2  10  11     1624.36     1682.80    199.83 o
   3  10  11      453.57      341.13    139.37 o
   4  10  11      409.72      909.47    251.52 o
   5  10  11     1992.45     2078.99    330.27 o
   6  10  11      473.09      747.76    252.88 o
   7  10  11     2607.22     2561.73    378.29 o
   8  10  11      202.18        0.00    204.67 o
   9  10  11      302.76      193.21    234.02 o
  10  10  11     1192.89     1078.42    307.31 o
  11  10  11      638.73      584.10    156.47 o
   0  11  11      905.74     1080.35    274.85 o
   1  11  11       13.90      449.77    155.50 o
   2  11  11     2384.42     2330.37    240.27 o
   3  11  11     1064.54      549.51    163.47 o
   4  11  11      990.70      913.58    274.46 o
   5  11  11     1070.13     1251.02    316.45 o
   6  11  11     1305.95     1303.13    327.92 o
   7  11  11      354.16      329.27    240.63 o
   8  11  11      995.43     1329.16    343.66 o
   0   0  12     7295.75     7355.66    196.10 o
   2   0  12     5015.97     4440.08    102.69 o
   4   0  12    39591.96    39214.50    394.51 o
   6   0  12     1112.50     1214.35     72.31 o
   8   0  12     4851.30     4917.45    139.23 o
  10   0  12     6636.93     6957.26    176.58 o
  12   0  12      312.53      561.93    106.52 o
  14   0  12     4430.77     4482.59    319.82 o
  16   0  12     6237.23     6005.78    381.49 o
  18   0  12     2943.88     3465.93    332.62 o
  20   0  12     4660.73     4864.60    404.18 o
   1   1  12     1047.79     1042.53     38.88 o
   2   1  12     1812.80     1930.10     54.05 o
   3   1  12     1785.39     1729.26     51.71 o
   4   1  12      277.64      161.53     26.24 o
   5   1  12    32453.37    31249.22    272.82 o
   6   1  12      358.40      323.05     34.40 o
   7   1  12    13195.28    12887.21    168.33 o
   8   1  12     4893.94     4493.93     99.95 o
   9   1  12      116.17      158.22     35.96 o
  10   1  12       91.20      157.25     44.32 o
  11   1  12    12668.94    12940.55    225.67 o
  12   1  12      574.49      589.35     89.22 o
  13   1  12      100.99       70.17     66.86 o
  14   1  12      253.60      172.41     90.58 o
  15   1  12      398.76      490.60    116.62 o
  16   1  12     1508.19     1632.84    165.81 o
  17   1  12     1081.05     1124.68    159.20 o
  18   1  12      472.23      367.56    126.34 o
  19   1  12      833.66      942.73    163.28 o
  20   1  12       39.03       85.91    129.06 o
  21   1  12      433.95      697.80    168.13 o
   0   2  12     8763.29     7886.83    143.00 o
   1   2  12      637.88      624.55     37.32 o
   2   2  12     3685.77     3652.88     70.78 o
   3   2  12     2817.05     2966.56     65.72 o
   4   2  12    11695.25    11575.70    135.25 o
   5   2  12      842.44      847.32     46.07 o
   6   2  12     5632.21     5747.15     98.79 o
   7   2  12     4626.44     4272.97     87.89 o
   8   2  12     2712.36     2693.78     83.21 o
   9   2  12     2768.79     2898.28     94.09 o
  10   2  12     6287.47     6086.18    142.15 o
  11   2  12     1192.45      991.95     69.78 o
  12   2  12     3060.55     3119.09    152.03 o
  13   2  12      701.18      595.18    109.82 o
  14   2  12     2760.20     2723.17    179.63 o
  15   2  12     2018.97     1872.38    164.65 o
  16   2  12     5044.86     5023.90    257.22 o
  17   2  12     2762.64     2680.35    205.48 o
  18   2  12     5273.54     5534.79    291.05 o
  19   2  12      607.68      884.21    221.20 o
  20   2  12     4941.95     4927.25    404.97 o
   1   3  12     5469.33     5349.45     98.60 o
   2   3  12     5817.02     5415.90    129.91 o
   3   3  12     5772.19     6096.47    108.52 o
   4   3  12     1495.91     1450.58     53.46 o
   5   3  12    14247.13    13924.67    168.15 o
   6   3  12     4531.44     4152.36     89.64 o
   7   3  12     2667.53     2513.35     69.79 o
   8   3  12      197.23      248.21     35.76 o
   9   3  12      909.46      984.93     64.15 o
  10   3  12     1944.50     1840.93     82.62 o
  11   3  12     8417.45     8600.26    203.04 o
  12   3  12     2537.63     2557.92    139.77 o
  13   3  12       74.45       49.56     81.25 o
  14   3  12     1748.76     1654.06    210.52 o
  15   3  12      463.40      537.44    163.86 o
  16   3  12     1483.19     1618.64    231.12 o
  17   3  12     1245.06     1076.87    214.21 o
  18   3  12     1656.23     1708.26    261.06 o
  19   3  12       93.46      126.34    171.63 o
  20   3  12      142.97        6.80    173.77 o
   0   4  12     9500.96     9279.59    242.00 o
   1   4  12     4130.71     4105.83    130.28 o
   2   4  12     6548.03     6421.23    139.64 o
   3   4  12    15478.86    14884.87    204.56 o
   4   4  12     4678.36     4463.32    105.58 o
   5   4  12     2373.85     2082.29     77.57 o
   6   4  12    12697.28    12479.98    173.75 o
   7   4  12     4677.22     4551.80    102.66 o
   8   4  12     3686.61     3719.48    122.10 o
   9   4  12      747.79      737.67     84.94 o
  10   4  12     2996.40     2904.85    143.47 o
  11   4  12      179.97      192.62     71.33 o
  12   4  12     2313.11     2211.85    136.27 o
  13   4  12     1116.84      976.96    166.97 o
  14   4  12     1214.05     1374.87    200.60 o
  15   4  12     1249.91      995.82    189.72 o
  16   4  12     1210.37     1086.79    202.55 o
  17   4  12     1539.82     1354.86    232.68 o
  18   4  12      365.44      613.05    192.43 o
  19   4  12      951.69     1073.74    241.61 o
   1   5  12     4006.11     3988.39     94.69 o
   2   5  12    11324.46    11306.02    162.06 o
   3   5  12     3330.58     3381.35     90.79 o
   4   5  12      173.22      197.68     36.74 o
   5   5  12     3475.54     3526.97     93.90 o
   6   5  12      474.20      591.10     95.83 o
   7   5  12      109.35      221.19     61.81 o
   8   5  12        8.64       25.07     70.56 o
   9   5  12     5058.56     4964.48    174.21 o
  10   5  12     4123.98     3995.13    164.67 o
  11   5  12     1026.57     1051.02    117.60 o
  12   5  12     5704.57     5715.40    235.07 o
  13   5  12      574.39      332.58    134.90 o
  14   5  12     1865.02     2228.47    232.49 o
  15   5  12     4246.82     4285.05    314.56 o
  16   5  12      301.34      489.23    170.85 o
  17   5  12      897.08      809.78    197.88 o
  18   5  12      629.91      631.14    193.79 o
  19   5  12      175.79      304.58    176.68 o
   0   6  12    23622.77    23175.00    487.74 o
   1   6  12     2596.14     2675.41    113.92 o
   2   6  12     1716.05     1641.46     93.31 o
   3   6  12     5200.02     5201.31    150.69 o
   4   6  12     3804.13     4052.51    161.56 o
   5   6  12     1302.14     1284.51    105.16 o
   8   6  12      912.48      878.99    136.84 o
   9   6  12     2742.20     2901.25    219.87 o
  10   6  12     3336.36     3100.41    171.27 o
  11   6  12     1203.02     1220.72    127.51 o
  12   6  12     5304.53     5390.29    233.90 o
  13   6  12     2597.33     2433.45    228.80 o
  14   6  12      154.20      221.39    135.48 o
  15   6  12       67.79        6.03    126.92 o
  16   6  12      825.76      885.00    204.68 o
  17   6  12      472.00      114.10    162.50 o
  18   6  12      165.65      195.15    170.07 o
   1   7  12     2471.35     2294.12    169.71 o
   2   7  12      942.67     1010.20    130.62 o
   3   7  12     1362.33     1641.40    150.84 o
   4   7  12      922.24     1058.98    135.09 o
   5   7  12     2547.12     2654.54    178.85 o
   6   7  12      117.72      222.17    161.72 o
   7   7  12     5577.55     5643.47    406.37 o
   9   7  12     5055.28     4146.52    256.84 o
  10   7  12     3270.67     3145.66    176.52 o
  11   7  12     1088.90      983.76    121.29 o
  12   7  12     6781.82     6682.49    258.41 o
  13   7  12     1491.54     1128.01    183.11 o
  14   7  12       67.37      170.46    141.31 o
  15   7  12     2247.83     2105.25    244.93 o
  16   7  12      543.66      813.65    187.77 o
  17   7  12      581.23      390.50    187.96 o
   0   8  12    20114.19    20302.95    726.86 o
   1   8  12      521.11      581.38    123.82 o
   2   8  12     1323.84     1262.72    151.62 o
   3   8  12     3069.73     3039.91    209.76 o
   4   8  12     6445.04     6247.46    278.25 o
   5   8  12      129.39       36.15    145.39 o
   6   8  12     5389.26     4907.78    411.22 o
   7   8  12       48.50      188.34    186.79 o
   8   8  12      691.55      941.56    256.38 o
   9   8  12      458.18      385.83    129.65 o
  10   8  12     1048.25      880.73    158.61 o
  11   8  12      291.57       52.67    120.70 o
  12   8  12     1117.20      813.29    161.53 o
  13   8  12      664.22      627.64    169.88 o
  14   8  12      293.78      355.51    153.75 o
  15   8  12     1079.76     1274.35    215.76 o
   1   9  12      547.25      554.94    137.62 o
   2   9  12     2787.83     3264.93    230.56 o
   3   9  12      366.09      303.42    127.90 o
   4   9  12     4763.56     4865.16    272.77 o
   5   9  12        4.14       37.12    159.19 o
   6   9  12       74.18      188.54    196.12 o
   7   9  12      189.91        0.00    161.72 o
   8   9  12     2243.78     2218.01    352.43 o
   9   9  12     6482.65     7283.28    545.19 o
  10   9  12     1918.58     1963.70    204.69 o
  11   9  12      519.58      236.75    132.56 o
  12   9  12      229.06      389.71    148.69 o
  13   9  12     1999.11     1568.90    200.22 o
   0  10  12     3312.92     3406.32    361.39 o
   1  10  12      182.31      138.00    129.45 o
   2  10  12     2455.51     2019.36    210.92 o
   3  10  12      100.50      232.27    131.78 o
   4  10  12       87.80       28.96    184.46 o
   5  10  12      750.54      793.06    265.91 o
   6  10  12     5705.93     4869.57    461.95 o
   7  10  12      927.99      654.28    261.24 o
   8  10  12       22.56        0.00    192.81 o
   9  10  12      768.11      987.24    302.06 o
  10  10  12     2727.99     3076.68    246.69 o
  11  10  12     1323.20     1714.05    214.79 o
   1  11  12      107.22       59.48    127.31 o
   2  11  12     6324.53     6536.71    348.81 o
   3  11  12      655.02      400.80    232.67 o
   4  11  12     1326.18     1116.33    295.27 o
   5  11  12       80.42        0.00    190.68 o
   6  11  12      175.06      200.98    236.16 o
   7  11  12      268.13      207.39    251.32 o
   2   0  13     4031.74     3719.93     93.14 o
   4   0  13    21624.04    21011.67    261.81 o
   6   0  13    12531.26    12368.43    189.15 o
   8   0  13    11322.96    10901.68    214.78 o
  10   0  13     1134.26     1372.36    104.00 o
  12   0  13     5601.38     5488.50    238.58 o
  14   0  13     5812.72     6100.67    366.71 o
  16   0  13     6272.03     6229.17    392.37 o
  18   0  13     2807.88     2778.71    312.98 o
  20   0  13     3012.18     2595.78    326.98 o
   0   1  13    17373.96    17063.42    214.61 o
   1   1  13     2077.94     2144.96     51.52 o
   2   1  13      485.52      513.55     34.60 o
   3   1  13    27160.52    27327.85    239.36 o
   4   1  13     6875.08     6437.48     94.14 o
   5   1  13     4943.95     4842.28     83.23 o
   6   1  13      422.02      388.36     37.71 o
   7   1  13     2327.86     2383.44     73.88 o
   8   1  13      474.73      424.52     44.51 o
   9   1  13    10523.82    10516.16    162.63 o
  10   1  13     3240.78     3630.70    109.65 o
  11   1  13     1943.78     1825.37    104.39 o
  12   1  13      636.19      718.22     93.69 o
  13   1  13     2940.72     2951.07    153.77 o
  14   1  13     2547.20     2545.26    179.43 o
  15   1  13     4396.82     4187.57    231.94 o
  16   1  13     1250.72     1232.38    154.73 o
  17   1  13     3016.38     3150.25    223.17 o
  18   1  13      108.50      166.19    116.04 o
  19   1  13     1332.47     1406.55    189.33 o
  20   1  13     1086.35     1046.73    182.72 o
   1   2  13     5795.70     5430.05     88.69 o
   2   2  13     1915.76     1971.68     57.16 o
   3   2  13     2680.29     2769.72     65.91 o
   4   2  13    14068.78    13598.49    153.95 o
   5   2  13     9301.22     9271.94    135.79 o
   6   2  13    14413.13    13890.63    166.01 o
   7   2  13     3424.69     3196.15     79.91 o
   8   2  13     2065.89     1963.84     67.85 o
   9   2  13     1184.96     1266.04     70.56 o
  10   2  13     2364.98     2633.37     99.73 o
  11   2  13      726.50      816.78     82.22 o
  12   2  13     3134.81     3390.87    158.83 o
  13   2  13      672.67      742.13    105.16 o
  14   2  13     2336.16     1924.52    162.51 o
  15   2  13      858.63      850.41    135.68 o
  16   2  13     1337.80     1139.28    152.40 o
  17   2  13      114.18       83.97    113.71 o
  18   2  13     3462.71     2873.47    315.91 o
  19   2  13     1306.73     1753.71    279.52 o
  20   2  13     1077.60     1687.40    288.85 o
   0   3  13    16160.83    16520.11    280.52 o
   1   3  13     3379.04     3555.57     87.88 o
   2   3  13     1781.94     1819.79     83.40 o
   3   3  13    16936.90    16410.24    221.93 o
   4   3  13     3334.01     3389.64     79.33 o
   5   3  13     1320.96     1461.04     57.35 o
   6   3  13     1806.01     1871.08     65.51 o
   7   3  13      901.24      941.01     49.96 o
   8   3  13      607.47      682.27     56.76 o
   9   3  13     9116.06     8790.68    162.41 o
  10   3  13    12902.38    12942.30    225.86 o
  11   3  13     1248.25     1282.36     85.53 o
  12   3  13      256.36      221.58     84.94 o
  13   3  13     1454.38     1281.59    191.47 o
  14   3  13     4143.52     4020.52    301.15 o
  15   3  13     3880.72     3536.53    292.01 o
  16   3  13     2050.88     2867.84    287.31 o
  17   3  13     2957.60     3012.79    305.40 o
  18   3  13      395.57      230.33    181.54 o
  19   3  13     1612.64     1559.15    268.64 o
  20   3  13      900.00      921.54    242.58 o
   1   4  13    10567.76    11196.18    196.88 o
   2   4  13    15286.69    14714.31    233.16 o
   3   4  13     1148.66     1202.09     70.56 o
   4   4  13     4389.08     4303.32    108.11 o
   5   4  13    12293.87    11794.37    169.85 o
   6   4  13      389.51      353.96     43.73 o
   7   4  13     6547.35     6358.76    147.40 o
   8   4  13     4843.06     4629.33    129.88 o
   9   4  13     1463.08     1559.58    109.64 o
  10   4  13     1625.84     1571.45    113.52 o
  11   4  13     2604.96     2589.42    143.86 o
  12   4  13     7028.64     7158.36    281.18 o
  13   4  13     1237.72     1596.27    199.83 o
  14   4  13     1755.96     1937.47    225.68 o
  15   4  13     2240.22     1928.96    236.19 o
  16   4  13      888.87     1049.06    205.07 o
  17   4  13       30.30        0.00    136.84 o
  18   4  13      974.55     1247.71    236.17 o
  19   4  13     2041.51     1853.10    278.95 o
   0   5  13     1584.20     1652.73    111.00 o
   1   5  13     3595.05     3354.98    105.77 o
   2   5  13     1869.08     1839.58     94.87 o
   3   5  13    12000.89    11844.25    231.12 o
   4   5  13     5421.71     5677.10    150.11 o
   5   5  13     1386.29     1426.42     82.62 o
   6   5  13     2424.41     2352.08    154.94 o
   7   5  13     5921.43     5616.25    220.89 o
   8   5  13      162.14      293.89     85.33 o
   9   5  13     7624.30     7757.78    222.86 o
  10   5  13     8885.32     9251.06    250.68 o
  11   5  13     1711.14     1884.21    148.12 o
  12   5  13     2124.29     2615.56    232.49 o
  13   5  13       19.37        0.00    110.40 o
  14   5  13     6428.35     5588.50    346.49 o
  15   5  13      398.64      246.08    149.86 o
  16   5  13     1119.06      856.44    195.93 o
  17   5  13      294.61      260.65    164.83 o
  18   5  13       19.73       61.23    159.38 o
   1   6  13    14126.46    14177.33    259.35 o
   2   6  13     9365.29     9038.11    238.26 o
   3   6  13      671.33      586.44     86.89 o
   4   6  13     1355.33     1287.62    164.45 o
   5   6  13     3589.90     3737.65    238.94 o
   8   6  13     9364.34     9347.03    373.21 o
   9   6  13     3661.87     3118.37    224.93 o
  10   6  13     1694.51     1821.22    143.85 o
  11   6  13      929.59      852.55    125.18 o
  12   6  13     1832.09     2100.18    215.38 o
  13   6  13      542.37      730.27    161.91 o
  14   6  13     2695.41     2848.49    259.71 o
  15   6  13      733.56      640.47    174.94 o
  16   6  13     1263.43     1322.96    226.84 o
  17   6  13        3.19        0.00    130.42 o
   0   7  13     5196.72     4869.81    330.15 o
   1   7  13     2146.97     1812.16    159.60 o
   2   7  13     1965.07     1752.65    158.43 o
   3   7  13     2588.57     2689.35    181.38 o
   4   7  13     2384.77     2359.61    175.35 o
   5   7  13     2426.59     2218.67    278.77 o
   8   7  13      824.24      765.07    139.56 o
   9   7  13     2003.34     1790.73    190.50 o
  10   7  13     2296.50     2143.19    155.13 o
  11   7  13     3173.08     3041.04    184.10 o
  12   7  13     1704.15     1808.38    206.83 o
  13   7  13     3085.87     3254.25    265.55 o
  14   7  13     1269.78      963.35    189.91 o
  15   7  13     2467.52     3191.14    288.48 o
  16   7  13     2349.44     2246.57    260.48 o
   1   8  13     5115.44     4974.45    256.26 o
   2   8  13     8909.84     8410.72    320.88 o
   3   8  13      138.09      151.80    104.77 o
   4   8  13     1319.88     1239.00    155.12 o
   5   8  13      994.13     1264.64    256.58 o
   6   8  13     3206.95     3060.90    344.87 o
   7   8  13     3625.29     3637.38    382.60 o
   9   8  13      426.60      418.87    134.31 o
  10   8  13      458.29     1129.51    176.69 o
  11   8  13     3052.99     3071.12    253.50 o
  12   8  13     3017.98     2753.27    247.66 o
  13   8  13     1166.32     1139.84    191.27 o
  14   8  13     3968.17     4473.67    324.46 o
  15   8  13      185.35      292.14    162.11 o
   0   9  13     6501.70     6683.06    432.24 o
   1   9  13     4607.17     5341.65    278.21 o
   2   9  13       62.64        7.77    109.82 o
   3   9  13     8020.88     8060.33    339.91 o
   4   9  13     1304.91     1065.22    253.09 o
   5   9  13      674.27      631.92    233.45 o
   6   9  13     1064.08     1142.18    276.21 o
   7   9  13     2071.90     1974.61    333.18 o
   8   9  13      467.27      241.22    198.84 o
  10   9  13     1037.47     1094.55    182.52 o
  11   9  13     1463.04     1192.93    189.52 o
  12   9  13     1236.72     1357.94    194.19 o
  13   9  13     1987.37     2128.15    234.63 o
   1  10  13     1036.93      951.68    169.11 o
   2  10  13     4821.55     5198.91    299.99 o
   3  10  13      105.56      309.63    205.25 o
   4  10  13     1175.06     1075.51    273.88 o
   5  10  13      893.82      884.42    258.33 o
   6  10  13      526.42      402.16    244.52 o
   7  10  13     3011.79     3154.10    405.71 o
   8  10  13     1598.82     1616.89    348.34 o
  10  10  13      201.80      294.86    146.75 o
   0  11  13      994.84      660.50    251.53 o
   1  11  13      555.04      463.00    159.58 o
   2  11  13      565.47      757.09    267.65 o
   3  11  13     1385.42     1250.26    309.46 o
   4  11  13     1024.76     1480.00    324.22 o
   5  11  13      888.93     1027.67    289.82 o
   6  11  13      593.29      813.26    301.47 o
   7  11  13      886.89      526.76    277.38 o
   0   0  14    20473.39    20328.74    388.60 o
   2   0  14    16655.83    15795.25    212.62 o
   4   0  14    10088.68     9294.06    174.32 o
   6   0  14    21779.74    21911.50    277.31 o
   8   0  14     5622.19     5744.82    155.76 o
  10   0  14     4878.70     4729.30    210.96 o
  12   0  14     1746.56     1561.54    151.24 o
  14   0  14      546.59      531.81    167.94 o
  16   0  14     2375.04     1989.43    259.52 o
  18   0  14      458.43      216.14    181.35 o
  20   0  14     3110.82     3068.76    355.75 o
   1   1  14     3204.22     3225.84     64.94 o
   2   1  14     3445.34     3131.21     67.28 o
   3   1  14      946.31     1600.58     58.90 o
   4   1  14     1469.88     1462.25     49.96 o
   5   1  14    10615.90    10423.61    128.02 o
   6   1  14     5810.95     5725.51    104.43 o
   7   1  14     9562.81     9439.64    138.89 o
   8   1  14     2643.82     2571.46     83.01 o
   9   1  14     5285.35     5513.33    130.67 o
  10   1  14     1369.76     1350.80     83.59 o
  11   1  14     1984.11     1856.67    107.11 o
  12   1  14      147.06       76.19     62.59 o
  13   1  14     3502.54     3790.63    207.44 o
  14   1  14     1453.71     1481.02    149.68 o
  15   1  14    11128.49    10979.26    360.98 o
  16   1  14     1331.33     1318.89    161.14 o
  17   1  14     1251.43     1213.52    165.22 o
  18   1  14        9.75       88.44    110.98 o
  19   1  14     1507.09     2174.37    216.93 o
  20   1  14      255.05      211.28    132.56 o
   0   2  14    21632.32    21610.89    286.91 o
   1   2  14     7002.72     6482.95     92.19 o
   2   2  14     4581.18     4563.66     84.20 o
   3   2  14      605.73      607.05     39.26 o
   4   2  14     6717.60     6831.39    106.58 o
   5   2  14     2710.80     2593.89     76.02 o
   6   2  14    17715.57    17152.15    194.27 o
   7   2  14     2500.90     2450.32     74.07 o
   8   2  14     1731.27     2146.31     83.59 o
   9   2  14     3647.87     3512.80    105.96 o
  10   2  14     4406.55     4496.75    135.71 o
  11   2  14     2247.40     2118.55    130.25 o
  12   2  14     5881.88     5611.39    202.80 o
  13   2  14     1375.33     1520.48    127.71 o
  14   2  14     1227.91     1453.01    153.56 o
  15   2  14     1176.49     1126.25    150.06 o
  16   2  14      246.27      290.39    115.85 o
  17   2  14      932.12     1016.60    228.78 o
  18   2  14      958.50      692.76    215.18 o
  19   2  14      971.08     1471.83    278.54 o
  20   2  14     1033.24      762.16    244.53 o
   1   3  14     3536.45     3677.09     89.05 o
   2   3  14    17581.42    17162.95    206.75 o
   3   3  14      960.85     1903.23    132.38 o
   4   3  14     7904.48     7940.28    136.73 o
   5   3  14     3532.41     3489.16     85.55 o
   6   3  14     3266.72     3257.50     85.35 o
   7   3  14    11231.83    10907.64    164.38 o
   8   3  14     8901.65     8815.92    161.63 o
   9   3  14     1452.76     1620.04     80.09 o
  10   3  14      530.00      534.73     67.84 o
  11   3  14     4330.88     4513.73    158.26 o
  12   3  14     1914.34     2045.98    215.78 o
  13   3  14     2862.05     2790.45    258.55 o
  14   3  14       12.15      161.33    132.95 o
  15   3  14     5598.29     5702.01    368.25 o
  16   3  14        4.93        7.58    130.03 o
  17   3  14      402.26      423.54    187.18 o
  18   3  14       84.54      215.56    177.85 o
  19   3  14     1464.11     1189.62    249.98 o
   1   4  14    10798.38    10851.06    199.21 o
   2   4  14     3088.82     3146.47    106.74 o
   3   4  14      606.09      719.39     61.62 o
   4   4  14      124.57      125.37     39.65 o
   5   4  14     3790.61     3816.58     97.60 o
   6   4  14     1863.90     2354.13     95.64 o
   7   4  14     4266.15     3937.18    134.16 o
   8   4  14     2040.54     2069.54    121.11 o
   9   4  14      868.77      907.56     98.75 o
  10   4  14     1616.52     1517.60    118.77 o
  11   4  14     6202.99     6334.00    261.33 o
  12   4  14     1654.17     1643.36    199.64 o
  13   4  14     4541.29     4073.87    296.10 o
  14   4  14     1747.48     1538.00    215.19 o
  15   4  14      903.59     1091.05    204.68 o
  16   4  14      743.09      748.74    198.85 o
  17   4  14     1411.16     1278.07    235.79 o
  18   4  14        4.25       30.13    160.94 o
  19   4  14      693.58      418.49    201.96 o
   1   5  14     6321.12     6251.77    232.19 o
   2   5  14     5738.71     5793.53    224.20 o
   3   5  14      634.85     1055.47    111.96 o
   4   5  14     6209.05     5690.59    223.82 o
   5   5  14     3267.44     3282.88    178.47 o
   6   5  14      209.04      310.80     87.27 o
   7   5  14     1908.73     1986.12    146.57 o
   8   5  14     9187.80     9037.16    291.92 o
   9   5  14      668.49      760.01     93.88 o
  10   5  14     2109.12     1907.20    147.35 o
  11   5  14     1762.91     1834.65    198.86 o
  12   5  14       77.56        0.58    111.76 o
  13   5  14     1420.24     1039.96    188.55 o
  14   5  14      198.45       10.69    123.81 o
[truncated: 88,498 more chars]
